# Supplementary material for: Transformation of the Transcriptomic Profile of Mouse Periocular Mesenchyme During Formation of the Embryonic Cornea
Source: Invest Ophthalmol Vis Sci. 2019 Feb;60(2):661–76. doi: 10.1167/iovs.18-26018 (PMC6383728; doi:10.1167/iovs.18-26018)
Supplement: Supplement 2 [file iovs-59-15-45_s02.xlsx]

## Sheet: S1. Map
Supplementary Table 1. RNA-seq Mapping Statistics
Sample	No. Reads (Raw)	No. Reads (Filtered)	Map to Gene (%)	Map to Genome (%)
E10.5-1	22917939	22886620	78.63	96.04
E10.5-2	22918658	22870273	79.54	95.92
E10.5-3	22918675	22752883	77.62	95.73
E14.5-1	23924342	23846733	73.89	96.25
E14.5-2	22917776	22866213	77.32	96.3
E14.5-3	22917756	22848398	78.53	96.08
E16.5-1	22917476	22724695	77.42	96.27
E16.5-2	22917763	22765097	78.18	96
E16.5-3	22917994	22859745	78.24	96.47

## Sheet: S2. NCC
Supplementary Table 2. Neural Crest Cell
Name		FPKM			Log2 Ratio			Probability
Gene Id	Symbol	E10.5	E14.5	E16.5	E14.5/10.5	E16.5/10.5	E16.5/14.5	P14.5/10.5	P16.5/10.5	P16.5/14.5
216285	Alx1	55.9133	0.833333	0.05	-6.06815	-10.127	-4.05889	0.984737	0.994392	0.537545
11694	Alx3	46.4833	11.3767	3.08333	-2.03064	-3.91415	-1.88352	0.907827	0.966546	0.856088
11695	Alx4	65.9933	16.1833	4.1	-2.02781	-4.00862	-1.98081	0.910996	0.969858	0.877192
215418	Axud1	2.71333	3.05333	3.35667	0.170319	0.306963	0.136644	0.198234	0.346415	0.188336
12563	Cdh6	9.15333	24.4733	17.3167	1.41884	0.919792	-0.499049	0.85635	0.812576	0.689642
241201	Cdh7	0.0433333	0.03	0.103333	-0.530515	1.25376	1.78427	0.0904397	0.155723	0.154084
17869	C-myc	10.8733	4.35667	5.41667	-1.3195	-1.00532	0.314181	0.802974	0.806915	0.385404
13395	Dlx5	1.32333	0.666667	1.3	-0.989139	-0.0256649	0.963474	0.386718	0.0973398	0.389298
13396	Dlx6	0.426667	0.01	0.01	-5.41504	-5.41504	0	0.426013	0.468482	0.01
13591	Ebf1	13.3533	0.32	0.04	-5.38298	-8.38298	-3	0.953669	0.975413	0.330728
13592	Ebf2	12.1933	0.01	0.01	-10.2519	-10.2519	0	0.961414	0.975299	0.01
13593	Ebf3	29.43	1.56	0.64	-4.23767	-5.52307	-1.2854	0.960941	0.981301	0.489872
13876	Erg	5.33	80.7633	70.4333	3.92149	3.72405	-0.197442	0.96586	0.965284	0.490517
23871	Ets1	18.65	17.7333	9.46667	-0.0727119	-0.978247	-0.905535	0.209261	0.824282	0.782552
15221	FoxD3	2.64	0.763333	0.936667	-1.79015	-1.49493	0.295223	0.638906	0.67139	0.173951
14472	Gbx2	0.0733333	1.51333	1.88333	4.36712	4.68268	0.315559	0.65248	0.765969	0.244583
15901	Id1	67.8633	66.37	50.16	-0.032101	-0.436095	-0.403994	0.153207	0.732357	0.672804
15902	Id2	119.247	56.4733	43.27	-1.07831	-1.46251	-0.384203	0.851966	0.893363	0.657642
15903	Id3	225.12	127.503	48.0467	-0.820159	-2.22819	-1.40803	0.810964	0.927563	0.87826
16412	Itgb1	91.0767	126.853	120.777	0.478008	0.407188	-0.0708197	0.709077	0.722438	0.256698
16911	Lmo4	41.7	33.5633	37.9933	-0.313161	-0.134301	0.17886	0.577408	0.406866	0.443373
17428	Mnt	7.99333	10.7767	11.9967	0.431042	0.585764	0.154723	0.547959	0.710346	0.323382
17701	Msx1	58.8067	7.80333	0.92	-2.91382	-5.9982	-3.08438	0.938064	0.987277	0.884115
17702	Msx2	17.3	7.00667	8.93333	-1.30397	-0.953502	0.35047	0.831881	0.816913	0.491894
17863	Myb	2.11	1.83333	0.826667	-0.202774	-1.35187	-1.14909	0.191591	0.609125	0.501801
18109	N-myc	24.14	8.17333	2.52667	-1.56243	-3.25612	-1.69369	0.865111	0.945481	0.821545
18505	Pax3	7.74667	0.616667	0.2	-3.65101	-5.2755	-1.62449	0.893273	0.944842	0.358675
18509	Pax7	7.49667	0.01	0.01	-9.55011	-9.55011	0	0.931527	0.9554	0.01
268448	Phd12	26.0933	25.41	21.71	-0.0382849	-0.265322	-0.227037	0.161757	0.581165	0.489951
11852	RhoB	53.6833	59.9667	71.66	0.159687	0.416694	0.257007	0.401027	0.723507	0.562163
20183	Rxrg	1.67	0.623333	0.63	-1.42177	-1.40642	0.015348	0.503982	0.56619	0.0806534
20613	Snai1	28.6433	6.63333	4.45333	-2.11039	-2.68524	-0.574848	0.902366	0.932601	0.573581
20583	Snai2	19.1067	36.01	32.8367	0.914321	0.781232	-0.13309	0.805871	0.813811	0.360468
20665	Sox10	14.2933	3.84	2.40333	-1.89616	-2.57223	-0.67607	0.864761	0.91264	0.520556
20678	Sox5	4.59333	1.47333	1.16	-1.64046	-1.98542	-0.344959	0.727675	0.806232	0.22853
20681	Sox8	2.78333	0.826667	0.48	-1.75144	-2.53571	-0.784271	0.646415	0.764664	0.285033
20682	Sox9	13.6033	2.18	2.03333	-2.64156	-2.74204	-0.100481	0.898428	0.918213	0.139232
21418	Tfap2A	9.65333	29.1867	28.7733	1.59621	1.57563	-0.0205771	0.878063	0.893986	0.128574
21419	Tfap2B	11.3833	150.277	81.1833	3.72263	2.83426	-0.888366	0.964915	0.945087	0.823753
22160	Twist1	132.403	163.757	139.51	0.306614	0.0754291	-0.231185	0.601878	0.315239	0.535903
21417	Zeb1	15.0833	12.8533	9.35667	-0.230813	-0.688889	-0.458076	0.418592	0.761369	0.613916
24136	Zeb2	5.53	6.99667	10.8	0.339388	0.96568	0.626292	0.420447	0.790994	0.670896
22771	Zic1	12.3733	0.636667	0.553333	-4.28055	-4.48294	-0.202389	0.936682	0.9559	0.125722
22773	Zic3	1.05333	0.09	0.0433333	-3.54889	-4.60334	-1.05445	0.55251	0.643657	0.128212
22774	Zic4	1.07333	0.0166667	0.0166667	-6.00899	-6.00899	0	0.602587	0.663135	0.0752141
65100	Zic5	2.96	0.0366667	0.01	-6.33498	-8.20945	-1.87447	0.804015	0.862739	0.111788

## Sheet: S3. RA
Supplementary Table 3. Retinoic Acid
Name		FPKM			Log 2 Ratio			Probability
Gene Id	Symbol	E10.5	E14.5	E16.5	E14.5/10.5	E16.5/10.5	E16.5/14.5	P14.5/10.5	P16.5/10.5	P16.5/14.5
11522	Adh1	0.01	6.17	68.86	9.26913	12.7495	3.48032	0.91468	0.995891	0.955408
11529	Adh7	0.01	2.64667	7.89333	8.04803	9.62449	1.57646	0.790039	0.95816	0.810349
11668	Aldh1a1	11.4667	14.9233	2.07	0.380124	-2.46974	-2.84987	0.556133	0.904036	0.913422
19378	Aldh1a2	6.68667	6.6	1.25	-0.0188212	-2.41936	-2.40054	0.102132	0.872106	0.843188
56847	Aldh1a3	19.17	35.4233	28.5067	0.88585	0.572449	-0.313401	0.802422	0.760239	0.591726
11864	Arnt2	22.32	14.9867	7.29333	-0.574657	-1.61369	-1.03903	0.698321	0.890621	0.801475
74007	Btbd11	1.93333	9.86333	6.71	2.35098	1.79522	-0.555763	0.868174	0.838792	0.628026
12914	CBP	10.5967	12.69	11.0933	0.260082	0.0660824	-0.193999	0.431229	0.214955	0.381598
12903	Crabp1	507.15	145.097	324.487	-1.8054	-0.644253	1.16114	0.906751	0.807826	0.86483
12904	Crabp2	256.587	100.133	89.8967	-1.35752	-1.51311	-0.155583	0.878334	0.897613	0.431956
13082	Cyp26a1	3.89	13.54	10.66	1.79939	1.45437	-0.34502	0.857567	0.847476	0.546216
232174	Cyp26b1	3.52333	2.64667	0.606667	-0.412764	-2.53797	-2.1252	0.360962	0.802289	0.687673
546726	Cyp26c1	0.693333	0.78	0.536667	0.169925	-0.369523	-0.539448	0.128824	0.198097	0.223126
20148	Dhrs3	11.94	30.92	22.2433	1.37274	0.89757	-0.475167	0.859475	0.819971	0.69162
13653	Egr1	28.7267	150.237	78.1733	2.38677	1.44429	-0.942488	0.928613	0.890174	0.829881
16592	Fabp5	172.963	82.6867	170.337	-1.06474	-0.0220772	1.04266	0.851939	0.154049	0.851594
17300	Foxc1	33.9033	37.2133	19.9533	0.134392	-0.764797	-0.89919	0.338794	0.811296	0.809121
55927	Hes6	31.1133	17.2333	15.0733	-0.852331	-1.04553	-0.193203	0.791457	0.856501	0.41087
79235	Lrat	0.0233333	0.0533333	0.0133333	1.19265	-0.807355	-2	0.110892	0.0977867	0.128362
17977	Ncoa1	2.70667	6.69	8.76333	1.30549	1.69496	0.389474	0.74418	0.855607	0.516901
17978	Ncoa2	10.42	15.09	17.8167	0.534238	0.773872	0.239635	0.647562	0.789802	0.473996
17979	Ncoa3	10.8367	12.8833	12.1733	0.249585	0.167803	-0.0817816	0.422399	0.386135	0.220821
22260	Nr1h2	25.9533	32.08	36.67	0.305754	0.49868	0.192926	0.564395	0.7443	0.458057
22259	Nr1h3	0.78	0.296667	0.246667	-1.39463	-1.66091	-0.26628	0.36049	0.44075	0.113068
20186	Nr1h4	0.0466667	0.21	0.0266667	2.16993	-0.807355	-2.97728	0.234982	0.107872	0.265784
13865	Nr2f1	77.6967	18.4567	7.78333	-2.07371	-3.31939	-1.24568	0.913271	0.956899	0.84
11819	Nr2f2	32.9067	15.9833	14.2333	-1.04181	-1.20911	-0.167295	0.83069	0.869924	0.37
328572	p300	15.5233	16.9233	16.9067	0.124575	0.123154	-0.00142151	0.283974	0.3398	0.0792318
18741	Pitx2	34.3933	195.613	96.3267	2.5078	1.48581	-1.022	0.931037	0.893416	0.849978
19015	Ppard	7.89333	11.1767	13.0833	0.501783	0.729024	0.22724	0.593888	0.760344	0.429589
19401	Rara	17.3533	16.12	14.38	-0.106361	-0.271149	-0.164788	0.266532	0.5492	0.363523
218772	Rarb	46.2467	16.9933	4.12	-1.44438	-3.48863	-2.04425	0.871351	0.957258	0.887532
19411	Rarg	50.5567	63.5433	77.6633	0.329839	0.619332	0.289493	0.606683	0.795305	0.593669
19659	Rbp1	46.6633	39.5233	36.4467	-0.239585	-0.356502	-0.116918	0.507001	0.681589	0.343664
19661	Rbp3	0.04	0.06	0.03	0.584963	-0.415037	-1	0.098745	0.0975939	0.107647
19662	Rbp4	0.746667	0.696667	0.103333	-0.0999958	-2.85316	-2.75316	0.107453	0.511882	0.450649
98711	Rdh10	7.50333	13.61	14.28	0.859064	0.928392	0.0693289	0.745379	0.803699	0.207506
17252	Rdh11	17.05	13.5	12.8633	-0.336812	-0.406507	-0.0696949	0.538306	0.656152	0.205033
108841	Rdh13	12.23	9.99333	7.66667	-0.291387	-0.673753	-0.382367	0.457073	0.738894	0.53102
105014	Rdh14	7.11667	13.8467	13.3967	0.960265	0.912601	-0.0476646	0.766164	0.797268	0.169033
19892	Rpe65	0.01	0.0266667	0.01	1.41504	0.01	-1.41504	0.100959	0.01	0.0975541
20181	Rxra	19.1667	25.9167	30.6167	0.435281	0.675718	0.240437	0.646328	0.792046	0.513642
20182	Rxrb	35.4567	35	31.7567	-0.018702	-0.158997	-0.140295	0.12535	0.454033	0.376768
20183	Rxrg	1.67	0.623333	0.63	-1.42177	-1.40642	0.015348	0.503982	0.56619	0.0806534
50524	Sall2	27.7567	14.7567	7.54	-0.911467	-1.8802	-0.96873	0.797154	0.902634	0.78053
20897	Stra6	36.54	43.5	12.1933	0.251539	-1.58338	-1.83492	0.517013	0.897096	0.895806

## Sheet: S4. TGFβ
Supplementary Table 4. Transforming Growth Factor β
Name		FPKM			Log2 Ratio			Probability
Gene Id	Symbol	E10.5	E14.5	E16.5	E14.5/10.5	E16.5/10.5	E16.5/14.5	P14.5/10.5	P16.5/10.5	P16.5/14.5
11477	Acvr1	9.48333	14.6367	15.4867	0.626121	0.707561	0.0814396	0.686288	0.768256	0.230817
11480	Acvr2a	9.85667	14.5067	19.7733	0.557544	1.00438	0.44684	0.656235	0.83874	0.650667
11481	Acvr2b	15.8633	9.69333	5.8	-0.710631	-1.45157	-0.74094	0.720804	0.866236	0.693519
11568	Aebp1	4.82333	25.1933	55.91	2.38494	3.535	1.15006	0.910934	0.9583	0.853951
68010	Bambi	10.3867	3.07333	1.11333	-1.75686	-3.22178	-1.46492	0.837622	0.924277	0.649007
12153	Bmp1	42.21	75.5933	91.37	0.840674	1.11414	0.273462	0.807201	0.872045	0.576141
110075	Bmp3	1.49333	15.11	42.08	3.3389	4.81653	1.47763	0.925208	0.978208	0.872936
12159	Bmp4	16.8233	2.44333	2.85667	-2.78354	-2.55806	0.225482	0.909788	0.91739	0.23804
12160	Bmp5	5.27333	0.58	0.133333	-3.18459	-5.30561	-2.12102	0.839722	0.919326	0.384539
12162	Bmp7	19.74	38.5467	22.5633	0.965484	0.192858	-0.772626	0.816793	0.475842	0.788265
73230	Bmper	1.08	5.62333	16.8667	2.38039	3.96507	1.58468	0.812662	0.955453	0.861607
12166	Bmpr1a	33.3633	38.1667	32.2	0.19405	-0.0512027	-0.245253	0.434861	0.222412	0.534384
12167	Bmpr1b	4.01667	0.223333	0.02	-4.16873	-7.64985	-3.48113	0.830489	0.900741	0.293483
12168	Bmpr2	9.85333	14.9567	12.3433	0.602105	0.325048	-0.277057	0.677729	0.564876	0.497033
12566	Cdk2	54.7867	42.07	27.3867	-0.381033	-1.00035	-0.619318	0.641287	0.859094	0.755815
12567	Cdk4	605	335.927	199.42	-0.848789	-1.60113	-0.752336	0.819042	0.908364	0.80453
12667	Chordin	2.10667	4.35333	4.61333	1.04716	1.13085	0.083689	0.63215	0.723639	0.161113
17869	C-myc	10.8733	4.35667	5.41667	-1.3195	-1.00532	0.314181	0.802974	0.806915	0.385404
26427	Creb3l1	1.67667	18.9467	44.02	3.49828	4.71449	1.21622	0.936664	0.977525	0.85713
20481	c-Ski	25.2267	40.3533	39.5167	0.677738	0.647512	-0.0302266	0.761832	0.792659	0.15517
26965	Cul1	64.3833	58.78	48.44	-0.131362	-0.410488	-0.279126	0.351983	0.715534	0.579011
13179	Dec	4.94	841.537	1834.2	7.41237	8.53642	1.12405	0.994872	0.997766	0.863223
21781	Dp1	101.273	62.9333	45.1767	-0.686358	-1.1646	-0.478247	0.779196	0.875935	0.711903
14013	Evi1	10.51	1.07333	0.16	-3.29159	-6.03755	-2.74595	0.9036	0.962909	0.53962
14559	Gdf1	3.14667	3.29	3.17	0.0642632	0.0106585	-0.0536047	0.126733	0.0930025	0.12
14560	GDF10	2.99	6.53333	2.72333	1.12767	-0.134772	-1.26245	0.714512	0.201356	0.750269
14561	GDF11	13.6067	4.70333	2.66	-1.53256	-2.35482	-0.822257	0.836405	0.908198	0.602658
23886	Gdf15	0.01	0.11	0.143333	3.45943	3.8413	0.381871	0.217488	0.272085	0.101201
12165	Gdf2	0.01	0.02	0.01	1	0.01	-1	0.0921288	0.01	0.0884768
14562	Gdf3	1.37333	0.953333	1.47333	-0.526629	0.101402	0.628031	0.279441	0.140397	0.331091
14563	Gdf5	0.253333	0.0366667	0.01	-2.7885	-4.66297	-1.87447	0.285015	0.366525	0.111788
242316	Gdf6	3.84667	0.0266667	0.0166667	-7.17243	-7.8505	-0.678072	0.850382	0.89629	0.0865077
238057	Gdf7	0.266667	2.88667	3.33	3.4363	3.64241	0.206118	0.75098	0.838249	0.240918
14566	Gdf9	0.456667	0.25	0.563333	-0.869213	0.302847	1.17206	0.227149	0.166938	0.294243
15213	Hey1	9.81667	5.31333	0.903333	-0.885616	-3.4419	-2.55629	0.715685	0.925582	0.823276
15364	Hmga2	102.387	14.8833	3.37	-2.78226	-4.92514	-2.14288	0.936034	0.983387	0.884671
56213	Htra1	1.14667	53.08	94.18	5.53265	6.3599	0.827252	0.982313	0.990256	0.811638
15901	Id1	67.8633	66.37	50.16	-0.032101	-0.436095	-0.403994	0.153207	0.732357	0.672804
15902	Id2	119.247	56.4733	43.27	-1.07831	-1.46251	-0.384203	0.851966	0.893363	0.657642
15903	Id3	225.12	127.503	48.0467	-0.820159	-2.22819	-1.40803	0.810964	0.927563	0.87826
268977	Ltbp1	6.2	29.7133	37.2933	2.26077	2.58858	0.327807	0.90641	0.934511	0.609625
16998	Ltbp3	6.37	34.0767	44.4567	2.41942	2.80303	0.383616	0.917262	0.937087	0.651576
108075	Ltbp4	5.07	7.83	41.4067	0.627027	3.02981	2.40278	0.601931	0.946121	0.920309
12705	Msg1	11.3267	0.926667	0.306667	-3.61153	-5.20691	-1.59538	0.918531	0.96064	0.428185
17965	Nbl1	33.9667	65.5133	36.0633	0.947669	0.0864131	-0.861256	0.822595	0.317868	0.813104
18121	Noggin	1.8	2.20667	2.25333	0.293872	0.324064	0.030192	0.241205	0.30065	0.0963267
72508	P70s6k	17.2067	17.3067	14.33	0.00836024	-0.263929	-0.272289	0.0969422	0.53993	0.503947
228026	Pdk1	12.9	18.5267	26.11	0.522232	1.01723	0.494999	0.662912	0.849158	0.689369
18741	Pitx2	34.3933	195.613	96.3267	2.5078	1.48581	-1.022	0.931037	0.893416	0.849978
19052	Pp2a	154.443	129.033	93.94	-0.259334	-0.717266	-0.457932	0.551469	0.819261	0.711647
20204	Prrx2	104.173	55.42	35.5567	-0.910507	-1.55079	-0.640287	0.820897	0.896343	0.766967
19651	Rbl2	2.83667	9.27333	11.2833	1.70889	1.99192	0.283033	0.825991	0.880869	0.465492
56438	Rbx1	72.2967	59.8433	45.39	-0.272739	-0.671555	-0.398816	0.552904	0.805198	0.670728
11848	RhoA	135.61	124.81	124.447	-0.11973	-0.123936	-0.00420594	0.341402	0.406428	0.0848565
19877	Rock1	12.11	14.31	12.7033	0.240825	0.0690082	-0.171817	0.423887	0.224734	0.365987
21402	Skp1	200.407	170.79	123.427	-0.230707	-0.699276	-0.468569	0.516899	0.816992	0.717501
17125	Smad1	13.6267	12.43	10.1267	-0.132606	-0.428273	-0.295667	0.282337	0.647933	0.494013
17126	Smad2	12.59	11.2533	9.41333	-0.161926	-0.419501	-0.257575	0.315182	0.633028	0.443497
17127	Smad3	30.9167	42.67	40.0533	0.464837	0.373538	-0.0912998	0.681107	0.683955	0.289342
17128	Smad4	39.4133	35.67	33.02	-0.143973	-0.255344	-0.111371	0.357926	0.593344	0.323099
17129	Smad5	35.7433	41.9133	30.32	0.229735	-0.237404	-0.46714	0.491467	0.566803	0.698137
17130	Smad6	10.4933	8.96667	7.46667	-0.226829	-0.490937	-0.264107	0.375989	0.650895	0.416706
17131	Smad7	7.04333	5.09	2.96333	-0.468593	-1.24904	-0.780445	0.506126	0.79626	0.60528
55994	Smad9	1.28667	0.756667	0.426667	-0.765909	-1.59246	-0.826548	0.334944	0.538598	0.279815
75788	Smurf1	11.8333	16.3167	15.4433	0.46349	0.384128	-0.0793622	0.619294	0.630803	0.232044
66313	Smurf2	16.2367	19.94	17.86	0.29641	0.137477	-0.158933	0.519	0.376041	0.377448
20901	Strap	86.89	53.7733	39.89	-0.692299	-1.12316	-0.430864	0.778014	0.87265	0.685351
22026	TAK1	12.6533	16.2333	15.12	0.359442	0.256941	-0.102501	0.550392	0.52435	0.268848
21376	Tbrg1	54.8433	68.9333	71.19	0.329886	0.376358	0.0464728	0.608652	0.702276	0.206313
21379	Tbrg4	27.7933	17.58	13.3967	-0.660804	-1.05286	-0.392061	0.742018	0.854442	0.605475
21803	Tgfb1	7.46333	5.15333	3.86667	-0.534314	-0.94873	-0.414416	0.55027	0.750565	0.445713
21804	Tgfb1i1	9.75333	13.22	17.09	0.438755	0.809185	0.37043	0.58153	0.79499	0.588857
21808	Tgfb2	17.7633	29.72	10.1233	0.742532	-0.811218	-1.55375	0.766462	0.797391	0.870614
21809	Tgfb3	5.56667	11.41	9.37667	1.03541	0.752261	-0.283152	0.771328	0.734127	0.466737
17300	Tgfbi	33.9033	37.2133	19.9533	0.134392	-0.764797	-0.89919	0.338794	0.811296	0.809121
21812	Tgfbr1	43.32	31.8967	21.5933	-0.441628	-1.00445	-0.56282	0.670657	0.856685	0.726208
21813	Tgfbr2	6.96667	19.2667	26.4067	1.46757	1.92236	0.454795	0.850347	0.902792	0.670525
21814	Tgfbr3	4.26	3.60333	6.53333	-0.241521	0.616966	0.858487	0.279038	0.641572	0.668901
21815	Tgif1	41.6167	26.7467	18.4367	-0.637802	-1.17458	-0.536781	0.751374	0.870827	0.710534
228839	Tgif2	39.56	41.1133	26.0833	0.0555639	-0.600914	-0.656478	0.209664	0.779962	0.765678
21825	Thbs1	24.01	34.3133	34.8367	0.515134	0.536971	0.0218373	0.699993	0.756453	0.131108
21826	Thbs2	2.28	38.7367	140.887	4.08659	5.94936	1.86276	0.963007	0.990659	0.905139
21827	Thbs3	19.5267	10.8433	12.95	-0.848637	-0.592494	0.256144	0.769656	0.750285	0.460256
21828	Thbs4	1.35333	7.04	90.0433	2.37906	6.05603	3.67697	0.840151	0.989371	0.960044
22034	Traf6	7.94	8.54667	7.27667	0.106223	-0.125861	-0.232084	0.218967	0.28055	0.37902
73122	Trap1	7.11667	8.54667	8.13	0.26416	0.192054	-0.0721065	0.383577	0.366025	0.182075

## Sheet: S5. Wnt
Supplementary Table 5. Wingless/Integrated
Name		FPKM			Log2 Ratio			Probability
Gene Id	Symbol	E10.5	E14.5	E16.5	E14.5/10.5	E16.5/10.5	E16.5/14.5	P14.5/10.5	P16.5/10.5	P16.5/14.5
Canonical
11789	Apc	10.7033	32.39	37.6267	1.59749	1.8137	0.216207	0.880592	0.904711	0.498446
23805	Apc1	3.43333	1.31	1.25333	-1.39004	-1.45384	-0.0637967	0.64239	0.716235	0.10453
12005	Axin1	21.4633	22.09	18.6433	0.0415193	-0.203214	-0.244734	0.159963	0.485945	0.493581
12006	Axin2	15.2833	28.0433	27.3433	0.875699	0.83923	-0.0364687	0.792559	0.817772	0.169607
68010	Bambi	10.3867	3.07333	1.11333	-1.75686	-3.22178	-1.46492	0.837622	0.924277	0.649007
11799	Birc5	123.727	56.3533	20.8833	-1.13458	-2.56673	-1.43215	0.856692	0.935186	0.873757
12443	Ccnd1	69.22	6.49667	3.54	-3.41342	-4.28937	-0.87595	0.951918	0.973906	0.672565
16476	C-jun	97.8633	59.95	63.9133	-0.707009	-0.614651	0.0923572	0.783668	0.794771	0.295947
16476	C-jun	97.8633	59.95	63.9133	-0.707009	-0.614651	0.0923572	0.783668	0.794771	0.295947
17869	C-myc	10.8733	4.35667	5.41667	-1.3195	-1.00532	0.314181	0.802974	0.806915	0.385404
13017	Ctbp2	42.2267	21.26	11.5533	-0.990013	-1.86985	-0.879832	0.821309	0.90726	0.787506
12387	ctnnb1	382.047	461.72	315.473	0.273269	-0.276231	-0.5495	0.567099	0.641046	0.752848
13380	Dkk1	3.43333	14.67	10.04	2.09519	1.54808	-0.54711	0.879288	0.850253	0.672026
56811	Dkk2	17.0267	273.763	300.75	4.00706	4.1427	0.135636	0.971732	0.975483	0.40279
50781	Dkk3	5.21	64.53	44.0433	3.63061	3.07957	-0.551046	0.957808	0.946682	0.740159
13542	Dvl1	18.7067	19.5067	27.8667	0.0604148	0.574988	0.514573	0.19223	0.759555	0.701678
13543	Dvl2	29.7333	25.9167	22.9333	-0.198201	-0.374635	-0.176434	0.434494	0.672012	0.423788
13544	Dvl3	33.0767	47.33	42.7133	0.516941	0.368873	-0.148068	0.711423	0.685584	0.402781
14056	Ezh2	84.6033	38.37	15.8633	-1.14074	-2.41502	-1.27428	0.855247	0.932531	0.858119
14296	Frat1	2.65333	1.18	1.05667	-1.16902	-1.32829	-0.159267	0.558986	0.653295	0.138773
212398	Frat2	6.97	3.81	2.73	-0.871368	-1.35226	-0.48089	0.662658	0.805487	0.431267
27412	Frat3	14.28	6.6	5.14	-1.11346	-1.47416	-0.360698	0.799841	0.863721	0.452724
14362	Fzd1	20.41	27.1767	10.5133	0.413092	-0.957056	-1.37015	0.631187	0.825	0.857943
93897	Fzd10	5.66333	13.1167	8.50333	1.21168	0.586377	-0.625301	0.805468	0.668428	0.692962
57265	Fzd2	68.14	40.7833	32.2367	-0.740522	-1.0798	-0.339277	0.786932	0.868365	0.620671
14365	Fzd3	9.44667	5.08	4.08667	-0.894977	-1.20888	-0.313904	0.712079	0.820094	0.37532
14366	Fzd4	9.31333	4.77	2.42333	-0.965308	-1.9423	-0.976996	0.726537	0.86925	0.643912
14368	Fzd6	33.9033	37.2133	19.9533	0.134392	-0.764797	-0.89919	0.338794	0.811296	0.809121
14369	Fzd7	29.6433	22.0367	15.55	-0.427802	-0.930793	-0.502991	0.648621	0.832124	0.683806
56637	Gsk3b	21.6567	17.44	16.0467	-0.312411	-0.432538	-0.120126	0.536941	0.688932	0.304892
15258	Hipk2	12.8267	11.4833	7.68	-0.159605	-0.739968	-0.580363	0.315182	0.762175	0.660698
15361	Hmga1	408.213	109.42	66.02	-1.89945	-2.62835	-0.728901	0.909	0.943124	0.79426
15364	Hmga2	102.387	14.8833	3.37	-2.78226	-4.92514	-2.14288	0.936034	0.983387	0.884671
15289	Hmgb1	633.557	341.143	181.733	-0.893096	-1.80165	-0.908555	0.825299	0.914007	0.829519
97165	Hmgb2	257.963	113.433	40.9633	-1.18532	-2.65476	-1.46944	0.865767	0.942914	0.881236
15354	Hmgb3	240.343	121.227	68.5967	-0.98739	-1.80889	-0.821497	0.836326	0.913648	0.811823
15500	Hsf2	21.4	13.3467	9.24667	-0.681131	-1.21061	-0.529474	0.733888	0.860531	0.653987
16373	Irx3	60.7567	106.543	124.173	0.810326	1.03124	0.220915	0.805249	0.866954	0.521766
16842	Lef1	9.59333	18.1767	18.3633	0.921984	0.936724	0.0147403	0.777909	0.817929	0.102693
16973	Lrp5	16.9067	16.61	16.1733	-0.0255402	-0.0639752	-0.038435	0.131739	0.223744	0.157598
16974	Lrp6	19.5533	18.2133	15.9133	-0.10242	-0.297179	-0.194759	0.260555	0.588394	0.41623
116870	Mta1	59.3867	43.5767	33.38	-0.446583	-0.831155	-0.384572	0.684686	0.830302	0.650967
17988	Ndrg1	1.93667	3.34667	30.3633	0.789149	3.97068	3.18153	0.508253	0.963593	0.940742
54446	Nfat5	16.62	39.06	40.8367	1.23277	1.29694	0.0641732	0.854189	0.878266	0.223638
93960	Nkd1	15.1867	20.2567	11.81	0.415592	-0.362796	-0.778388	0.615382	0.614742	0.766022
72293	Nkd2	10.3	29.2533	11.8	1.50596	0.196143	-1.30981	0.866957	0.422165	0.855091
18109	N-myc	24.14	8.17333	2.52667	-1.56243	-3.25612	-1.69369	0.865111	0.945481	0.821545
77583	Notum	0.536667	7.08667	4.88667	3.72301	3.18675	-0.536256	0.888959	0.872071	0.568203
68026	Pclaf	133.173	55.5433	16.5133	-1.26162	-3.0116	-1.74998	0.868708	0.951536	0.895664
20317	Pedf	70.0467	92.1167	189.013	0.395146	1.4321	1.03695	0.663884	0.893486	0.852009
53627	Porc	6.33	12.6033	10.05	0.993528	0.666918	-0.32661	0.763451	0.718232	0.521695
19052	Pp2a	154.443	129.033	93.94	-0.259334	-0.717266	-0.457932	0.551469	0.819261	0.711647
20204	Prrx2	104.173	55.42	35.5567	-0.910507	-1.55079	-0.640287	0.820897	0.896343	0.766967
20377	Sfrp1	44.6	18.9233	41.1767	-1.23688	-0.115217	1.12166	0.857252	0.3873	0.846985
20319	Sfrp2	50.21	23.78	38.0967	-1.07823	-0.39831	0.679916	0.843827	0.706009	0.768539
20666	Sox11	67.0833	22.55	6.97667	-1.57283	-3.26534	-1.69252	0.882763	0.953122	0.877413
20667	Sox12	42.88	35.5067	19.5767	-0.272215	-1.13117	-0.858955	0.538822	0.8679	0.802181
20679	Sox6	2.03667	11.4367	13.49	2.48938	2.72761	0.238224	0.881371	0.917749	0.444
20833	Ssrp1	166.43	90.8033	55.63	-0.874098	-1.58098	-0.706882	0.818499	0.905902	0.789139
20901	Strap	86.89	53.7733	39.89	-0.692299	-1.12316	-0.430864	0.778014	0.87265	0.685351
21414	Tcf7	5.34667	8.37	3.39333	0.646588	-0.655937	-1.30252	0.619977	0.622225	0.784539
21415	Tcf7l1	23.94	28.3033	27.21	0.241549	0.184714	-0.056835	0.483101	0.47402	0.212786
21416	Tcf7l2	8.13667	7.67667	8.67667	-0.0839579	0.092703	0.176661	0.184012	0.23644	0.32317
21886	Tle2	9.28333	2.50333	8.69667	-1.89079	-0.0941804	1.79661	0.83546	0.243021	0.832821
24117	Wif1	4.07	15.2133	3.74	1.90224	-0.121991	-2.02423	0.867902	0.213247	0.882146
22402	Wisp1	1.22667	9.67667	2.06667	2.97977	0.752562	-2.2272	0.887944	0.471689	0.864062
68151	Wls	63.3033	134.733	125.567	1.08975	0.9881	-0.101653	0.853768	0.853355	0.322543
22409	Wnt10a	0.51	33.48	65.8233	6.03666	7.01196	0.9753	0.97995	0.98981	0.82898
22410	Wnt10b	0.463333	2.17	12.68	2.22757	4.77436	2.54679	0.634767	0.960307	0.89215
22411	Wnt11	1.79333	11.13	30.4233	2.63374	4.08446	1.45072	0.887454	0.965082	0.865051
93735	Wnt16	0.423333	1.12333	7.69333	1.40792	4.18374	2.77582	0.426416	0.931216	0.870605
22414	Wnt2b	4.40667	11.9133	4.77333	1.43482	0.115309	-1.31951	0.819628	0.222438	0.817227
22413	Wnt2b	0.79	39.0333	19.7	5.62671	4.6402	-0.986511	0.979959	0.969043	0.821801
22415	Wnt3	1.34667	9.85	13.5633	2.87073	3.33225	0.461516	0.887751	0.936614	0.621139
22416	Wnt3a	0.106667	9.20333	11.8867	6.43098	6.80009	0.369116	0.939097	0.968281	0.546146
22417	Wnt4	5.57667	97.3533	130.627	4.12576	4.5499	0.424147	0.969877	0.98025	0.692177
22418	Wnt5a	11.16	15.4867	40.36	0.47269	1.85459	1.3819	0.61925	0.906314	0.866658
22419	Wnt5b	9.02667	8.18667	6.32333	-0.140917	-0.513508	-0.372591	0.261438	0.641142	0.49381
22420	Wnt6	12.8567	131.613	128.733	3.35572	3.3238	-0.03192	0.955244	0.958721	0.161819
22422	Wnt7b	5.86667	53.9367	60.64	3.20065	3.36966	0.169003	0.946204	0.955575	0.44136
22412	Wnt9b	2.85333	21.4933	8.89333	2.91317	1.64008	-1.27309	0.923414	0.854082	0.843108
64050	Yeats4	58.18	38.28	25.82	-0.603932	-1.17203	-0.568102	0.747051	0.873981	0.735364
PCP/Ca
108058	Camk2d	5.05667	13.4567	25.7533	1.41206	2.3485	0.936438	0.826288	0.922638	0.803841
12325	Camk2g	19.2967	20.9467	20.17	0.118369	0.0638594	-0.0545096	0.294213	0.230894	0.188062
208846	Daam1	6.51	10.2633	11.5233	0.65677	0.823829	0.167059	0.654318	0.770596	0.341563
76441	Daam2	9.45	11.8133	7.96667	0.32203	-0.246338	-0.568368	0.480046	0.452158	0.657413
14735	Gpc4	9.61	23.0367	35.7567	1.26132	1.8956	0.63428	0.841901	0.906007	0.753978
16348	Invs	4.87667	4.88333	4.78	0.00197089	-0.0288847	-0.0308556	0.0809354	0.122058	0.10913
18643	Pfn1	544.597	381.793	347.64	-0.512396	-0.647594	-0.135198	0.729171	0.810332	0.403276
18645	Pfn2	55.9633	71.9633	43.54	0.36278	-0.36214	-0.724921	0.633472	0.685935	0.789121
106042	Pk1	10.6433	10.81	12.7467	0.0224165	0.26017	0.237753	0.111794	0.50503	0.437731
243548	Pk2	1.96	3.86	3.23667	0.977747	0.723655	-0.254092	0.585075	0.552573	0.291179
54630	Pk3	5.4	11.0067	16.54	1.02735	1.61493	0.587582	0.765919	0.882306	0.700327
18797	Plcb3	21.2067	26.0233	30.1067	0.295288	0.505565	0.210277	0.541352	0.74133	0.475726
18798	Plcb4	3.86	6.53667	8.60333	0.759954	1.15629	0.396341	0.620493	0.805943	0.520327
19055	Ppp3ca	15.6367	18.9167	23.1667	0.274725	0.567117	0.292393	0.4857	0.750802	0.549466
19056	Ppp3cb	25.5233	22.8467	16.8433	-0.159833	-0.599639	-0.439806	0.367657	0.766136	0.656221
19058	Ppp3r1	27.5	33.2833	36	0.275368	0.388565	0.113197	0.537361	0.691262	0.323965
18751	Prkcb	0.626667	3.59333	5.61667	2.51955	3.16394	0.644391	0.748617	0.882157	0.575638
71461	Ptk7	49.0533	69.4867	70.2233	0.502385	0.517599	0.0152143	0.711528	0.764138	0.133634
11848	RhoA	135.61	124.81	124.447	-0.11973	-0.123936	-0.00420594	0.341402	0.406428	0.0848565
19878	ROCK2	12.9833	15.9033	17.0667	0.292668	0.39452	0.101852	0.487214	0.646584	0.271523
26563	Ror1	14.49	13.3467	6.31667	-0.118578	-1.19782	-1.07924	0.27019	0.845487	0.799011
26564	Ror2	19.8	12.9967	10.7767	-0.607359	-0.877589	-0.270231	0.705437	0.812926	0.472194
229658	Vangl1	4.14	6.71667	6.85	0.698115	0.726473	0.0283586	0.604574	0.685891	0.115055
93840	Vangl2	20.77	21.6167	15.6	0.0576429	-0.412955	-0.470598	0.193788	0.673519	0.668097

## Sheet: S6. TF
Supplementary Table 6. Transcription Factor
Name		FPKM			Log2 Ratio			Probability			Associated Pathway
Gene Id	Symbol	E10.5	E14.5	E16.5	E14.5/10.5	E16.5/10.5	E16.5/14.5	P14.5/10.5	P16.5/10.5	P16.5/14.5	RA	TGFβ	Wnt
Upregulated
80283	Abtb1	9.54333	16.22	21.5467	0.765209	1.1749	0.409691	0.738439	0.85799	0.633722
11568	Aebp1	4.82333	25.1933	55.91	2.38494	3.535	1.15006	0.910934	0.9583	0.853951		✓
11622	Ahr	1.34333	40.9	51.41	4.92821	5.25816	0.329948	0.975005	0.982484	0.619868	✓	✓	✓
68558	Ankra2	6.72	10.4267	14.95	0.633745	1.15361	0.519867	0.646468	0.842613	0.661263
72388	Ankrd3	1.30667	11.5967	22.1533	3.14975	4.08356	0.933814	0.904493	0.961569	0.796839			✓
11906	Atbf1	6.18667	17.9667	14.1933	1.53809	1.19798	-0.340109	0.851922	0.844645	0.570746	✓	✓
12023	Barx2	2.73333	7.59	10.14	1.47344	1.89132	0.417886	0.779861	0.872124	0.558455			✓
12053	Bcl6	0.276667	8.79333	24.3367	4.99019	6.45884	1.46865	0.927475	0.982072	0.861095	✓	✓	✓
20893	Bhlhb2	1.33	3.32	7.63667	1.31976	2.52152	1.20176	0.626645	0.88355	0.762243		✓	✓
74007	Btbd11	1.93333	9.86333	6.71	2.35098	1.79522	-0.555763	0.868174	0.838792	0.628026	✓
67389	C1qtnf12	9.52333	18.7133	24.4433	0.974528	1.3599	0.385374	0.789006	0.8742	0.630605
12418	Cbx4	2.58333	7.08333	10.4067	1.45519	2.0102	0.555008	0.76928	0.884058	0.635444
52609	Cbx7	1.5	3.65	5.95333	1.28293	1.98874	0.705801	0.639493	0.83562	0.609024	✓	✓	✓
12606	Cebpa	1.36667	10.4233	17.78	2.93108	3.70152	0.770439	0.892337	0.952701	0.756159	✓	✓	✓
192231	Clp1	11.5967	20.6467	23.34	0.832199	1.00909	0.176896	0.768842	0.844619	0.417413
12913	Creb3	14.4467	22.9633	32.1	0.668595	1.15184	0.483241	0.734825	0.865307	0.693934
26427	Creb3l1	1.67667	18.9467	44.02	3.49828	4.71449	1.21622	0.936664	0.977525	0.85713		✓
13170	Dbp	4.67667	7.03667	10.8333	0.589412	1.21192	0.622513	0.569226	0.830074	0.668865		✓
74106	Dcaf6	6.09333	14.89	21.9533	1.28904	1.84914	0.560096	0.822481	0.898086	0.707735
230073	Ddx58	1.85333	3.57667	7.69333	0.948493	2.05349	1.10499	0.562968	0.867243	0.749704	✓	✓	✓
13393	Dlx3	1.71	11.15	10.9367	2.70498	2.6771	-0.0278706	0.8886	0.910082	0.127488	✓	✓
242620	Dmrta2	5.57333	41.7567	41.54	2.90539	2.89789	-0.00750533	0.934896	0.941749	0.103709			✓
14605	Dsip1	25.5133	29.42	68.4667	0.205546	1.42415	1.2186	0.446755	0.888772	0.862225		✓
228598	Ebf4	4.49333	14.8367	17.43	1.72331	1.95571	0.232406	0.858941	0.895379	0.461413
13653	Egr1	28.7267	150.237	78.1733	2.38677	1.44429	-0.942488	0.928613	0.890174	0.829881	✓	✓	✓
13661	Ehf	0.02	2.16	16.8467	6.75489	9.71825	2.96336	0.74825	0.982922	0.918799		✓
13709	Elf1	7.56333	24.7633	31.54	1.71111	2.06009	0.348977	0.87949	0.91491	0.617634
13710	Elf3	1.60333	4.34	16.29	1.43662	3.34484	1.90822	0.691031	0.941792	0.874993	✓	✓	✓
192657	Ell2	2.56	8.07	15.1433	1.65642	2.56447	0.908042	0.808969	0.914288	0.772653	✓
13797	Emx2	5.40667	13.1567	15.42	1.28298	1.51199	0.229009	0.813651	0.868654	0.448079		✓	✓
18606	Enpp2	4.24	20.12	14.8367	2.24649	1.80703	-0.439463	0.896573	0.88645	0.647161	✓	✓	✓
13876	Erg	5.33	80.7633	70.4333	3.92149	3.72405	-0.197442	0.96586	0.965284	0.490517	✓	✓	✓
23872	Ets2	20.0033	36.5633	57.3867	0.870157	1.52048	0.650318	0.800305	0.89183	0.770296	✓	✓	✓
27049	Etv3	7.35	11.3433	16.7067	0.626028	1.18461	0.558579	0.656086	0.850306	0.688088	✓
14085	Fah	1.83333	7.12	10.8733	1.95741	2.56825	0.610845	0.812924	0.90309	0.664989
230991	Fndc10	3.13667	8.54667	9.54	1.44613	1.60476	0.158627	0.790958	0.856238	0.310031
14281	Fos	56.4633	131.633	146.417	1.22114	1.37469	0.153555	0.865881	0.89006	0.418358	✓	✓	✓
14284	Fosl2	0.903333	29.1033	87.81	5.00978	6.60298	1.5932	0.971715	0.990414	0.892106	✓	✓
60611	Foxj2	4.01	6.85667	8.75333	0.773905	1.12623	0.352325	0.631958	0.804102	0.489475		✓
230700	Foxj3	13.3	16.8067	16.39	0.337607	0.30139	-0.0362178	0.536932	0.572569	0.156221
56458	Foxo1	6.02333	24.2967	14.1533	2.01212	1.23251	-0.779617	0.895593	0.847213	0.77472	✓	✓	✓
56484	Foxo3	6.78	16.37	18.9633	1.2717	1.48386	0.212158	0.826577	0.873482	0.444653	✓	✓	✓
15184	Hdac5	18.8933	29.3667	40.9533	0.636302	1.1161	0.479801	0.738369	0.866717	0.701916	✓		✓
79221	Hdac9	2.12	13.38	9.76333	2.65794	2.20331	-0.454632	0.897859	0.885732	0.614331		✓
15248	Hic1	2.56	11.78	9.60667	2.20212	1.90789	-0.294232	0.870563	0.869758	0.480751	✓		✓
53417	Hif3a	4.44333	8.11	40.65	0.86806	3.19354	2.32548	0.686244	0.950125	0.918817	✓
217082	Hlf	0.486667	8.32667	23.1433	4.09673	5.57152	1.47479	0.910042	0.978979	0.85977		✓
74318	Hod	0.64	1.91667	7.66	1.58246	3.5812	1.99874	0.556676	0.919335	0.837766		✓	✓
15460	Hr	0.596667	2.62667	5.55333	2.13824	3.21836	1.08012	0.667874	0.88532	0.698737	✓	✓	✓
54139	Irf6	3.09667	23.16	36.0133	2.90285	3.53974	0.636896	0.925103	0.955724	0.756751		✓	✓
16371	Irx1	10.5333	20.31	42.59	0.947228	2.01555	1.06832	0.789566	0.917039	0.842852	✓	✓	✓
16372	Irx2	4.32	5.12333	16.6233	0.246051	1.94411	1.69806	0.305337	0.893434	0.867302	✓	✓
16373	Irx3	60.7567	106.543	124.173	0.810326	1.03124	0.220915	0.805249	0.866954	0.521766	✓	✓	✓
50916	Irx4	1.57667	19.3967	16.18	3.62086	3.35926	-0.261597	0.940883	0.941705	0.504327	✓
54352	Irx5	26.1933	50.0833	56.5067	0.935131	1.10922	0.174091	0.817397	0.869171	0.440486	✓	✓
231986	Jazf1	0.876667	4.62667	6.66	2.39987	2.92542	0.525549	0.786039	0.889622	0.552795
16477	Junb	8.07	22.1433	50.9167	1.45623	2.6575	1.20127	0.85565	0.937105	0.857015	✓	✓	✓
81703	Jundm2	5.29333	15.32	15.0867	1.53317	1.51103	-0.0221422	0.84331	0.867865	0.119815
107351	Kank1	7.95	17.15	20.4633	1.10918	1.36401	0.254833	0.811655	0.869434	0.498508
208439	Kbtbd9	2.43	9.08	6.58667	1.90174	1.43859	-0.463144	0.83413	0.807318	0.567426
77480	Kidins220	15.71	26.8433	32.2	0.772881	1.03538	0.262497	0.768659	0.856098	0.539126
16600	Klf4	7.06333	12.4067	20.28	0.812694	1.52164	0.708942	0.724795	0.877635	0.750004	✓	✓	✓
12224	Klf5	0.773333	14.37	55.0933	4.21583	6.15464	1.93882	0.942475	0.98719	0.901333	✓	✓	✓
16917	Lmx1b	7.13667	49.3833	35.98	2.7907	2.33387	-0.456829	0.931063	0.92602	0.698278		✓	✓
16918	Lmyc1	13.28	25.9233	30.5867	0.964996	1.20365	0.238652	0.802711	0.868198	0.513227			✓
17119	Mad	4.21	6.10667	9.48667	0.536565	1.17208	0.635516	0.519201	0.81679	0.657121	✓	✓	✓
16658	Mafb	3.6	3.05	11.12	-0.239188	1.62709	1.86628	0.25883	0.866682	0.854375	✓	✓
76580	Mib2	9.41	14.92	19.45	0.664981	1.0475	0.382523	0.700019	0.843725	0.607868			✓
17536	Mrg1	11.6233	38.1733	32.7233	1.71554	1.4933	-0.222245	0.88902	0.885416	0.499894	✓	✓
54169	Myst4	11.1267	18.3333	22.7633	0.720448	1.03269	0.312243	0.734501	0.846354	0.566375
17936	Nab1	2.60333	7.76333	11.5933	1.57632	2.15486	0.578547	0.798563	0.892601	0.661651		✓
17977	Ncoa1	2.70667	6.69	8.76333	1.30549	1.69496	0.389474	0.74418	0.855607	0.516901	✓
27057	Ncoa4	23.8367	44.7	73.19	0.907092	1.61846	0.711372	0.81078	0.903563	0.787152		✓
54446	Nfat5	16.62	39.06	40.8367	1.23277	1.29694	0.0641732	0.854189	0.878266	0.223638	✓	✓	✓
18024	Nfe2l2	17.67	28.3333	37.67	0.681198	1.09211	0.410916	0.748722	0.863213	0.663241	✓		✓
18025	Nfe2l3	0.453333	1.87333	8.63	2.04696	4.25072	2.20375	0.594763	0.938831	0.855038		✓
18027	Nfia	1.88333	9.57	8.14667	2.34523	2.11292	-0.232309	0.866021	0.872553	0.393369		✓
18028	Nfib	4.45667	9.01333	11.0533	1.0161	1.31044	0.294349	0.740732	0.839686	0.472742		✓
18029	Nfic	5.02	13.1333	12.4	1.38747	1.30458	-0.082893	0.823444	0.845469	0.222561		✓	✓
18032	Nfix	1.13667	13.21	13.1367	3.53875	3.53072	-0.00803122	0.922977	0.939199	0.0923002		✓	✓
18128	Notch1	10.9433	19.6433	39.2767	0.843988	1.84362	0.999633	0.767897	0.905727	0.833148	✓	✓	✓
73340	Nptxr	1.54	4.06333	5.16333	1.39973	1.74537	0.345639	0.674744	0.808633	0.403232
217166	Nr1d1	2.29	4.23	7.05667	0.88531	1.62364	0.738329	0.57978	0.834052	0.648097	✓	✓
14815	Nr3c1	1.69	17.27	25.17	3.35317	3.89661	0.543437	0.930249	0.959939	0.707965
67122	Nrarp	7.52	15	23.2633	0.996158	1.62925	0.633095	0.787597	0.892224	0.736618			✓
56312	Nupr1	0.673333	4.50333	16.31	2.7416	4.59829	1.85669	0.797189	0.965126	0.873033	✓	✓	✓
71839	Osgin1	0.206667	3.29333	9.52667	3.99417	5.52659	1.53242	0.792463	0.957319	0.817077
20409	Ostf1	23.43	34.5167	55.09	0.558936	1.23343	0.674497	0.717024	0.87746	0.774252
18423	Otx1	5.54	84.4767	67.84	3.9306	3.61418	-0.316417	0.966087	0.962331	0.621139	✓
18426	Ovol1	0.346667	2.58667	10.23	2.89947	4.88311	1.98364	0.710049	0.954296	0.853439		✓	✓
114774	Pawr	8.52667	10.7433	17.6367	0.333388	1.04852	0.715136	0.475767	0.840071	0.743347	✓	✓	✓
18508	Pax6	7.47667	107.837	204.293	3.85031	4.7721	0.921794	0.965448	0.98386	0.828724	✓	✓	✓
229534	Pbxip1	9.51667	16.1433	19.72	0.76241	1.05113	0.288721	0.736277	0.844242	0.535302		✓
18519	Pcaf	1.86	5.18667	7.28	1.47951	1.96864	0.489131	0.725828	0.853627	0.548212	✓	✓	✓
54132	Pdlim1	27.0967	57.8367	47.32	1.09387	0.804335	-0.289534	0.846881	0.823239	0.588353			✓
18626	Per1	7.69333	8.32	22.71	0.112975	1.56165	1.44867	0.221286	0.882384	0.857651	✓	✓
21652	Phf1	9.64333	13.8	19.7167	0.517064	1.03181	0.514747	0.630995	0.841771	0.681219	✓
18993	Pou3f3	2.25667	55.4733	60.09	4.61953	4.73486	0.115331	0.974305	0.979067	0.35313
19009	Pou6f1	2.1	8.55	9.08	2.02554	2.1123	0.0867679	0.840606	0.879204	0.210199
244954	Prss35	5.49667	10.6933	12.2767	0.960083	1.15929	0.199207	0.74138	0.832773	0.387391
19285	Ptrf	7.05	45.4267	93.2833	2.68784	3.72592	1.03808	0.929269	0.966441	0.847956		✓
104886	Rab15	5.55	25.3233	36.9633	2.18991	2.73554	0.545628	0.901456	0.935554	0.726949	✓
53868	Rab25	1.39667	9.52333	36.66	2.76948	4.71415	1.94467	0.879455	0.976351	0.896715	✓	✓	✓
66985	Rassf7	13.08	24.0767	39.1133	0.880273	1.5803	0.700025	0.786162	0.897867	0.773907
19651	Rbl2	2.83667	9.27333	11.2833	1.70889	1.99192	0.283033	0.825991	0.880869	0.465492		✓
19668	Rbpsuhl	0.0366667	7.30667	10.3033	7.6386	8.13443	0.495826	0.925191	0.966905	0.60581
19885	Rorc	0.06	0.62	5.08667	3.36923	6.40561	3.03638	0.444786	0.921885	0.842517	✓	✓
56613	Rps6ka4	3.44667	12.2967	15.38	1.83499	2.15778	0.322788	0.853348	0.90259	0.53887			✓
20230	Satb1	5.51	8.66333	11.6067	0.65287	1.07483	0.42196	0.626216	0.82033	0.578022	✓	✓	✓
27059	Sh3d19	4.68667	10.8033	18.9467	1.20484	2.01531	0.810468	0.788726	0.905832	0.769033
93761	Smarca1	11.13	22.4	16.7367	1.00905	0.588559	-0.420487	0.811988	0.740164	0.644106			✓
67155	Smarca2	18.62	30.8367	38.1567	0.727794	1.03508	0.307288	0.764589	0.858753	0.593854
20670	Sox15	0.196667	0.303333	5.32333	0.625152	4.75851	4.13335	0.165039	0.915085	0.878199	✓		✓
20679	Sox6	2.03667	11.4367	13.49	2.48938	2.72761	0.238224	0.881371	0.917749	0.444	✓		✓
83395	Sp6	1.39333	6.19	7.99333	2.1514	2.52026	0.368858	0.810842	0.886415	0.488804		✓	✓
66970	Ssbp2	10.09	15.3633	23.4933	0.606565	1.21933	0.61276	0.683627	0.864334	0.731064			✓
20848	Stat3	6.39	9.56333	15.7433	0.581698	1.30085	0.719156	0.612599	0.856825	0.735709	✓	✓	✓
20852	Stat6	6.69667	13.1433	24.8767	0.972816	1.89328	0.920462	0.764038	0.901144	0.799762	✓	✓	✓
77057	Ston1	6.24667	28.1333	36.3633	2.17112	2.54133	0.370204	0.903609	0.928509	0.638119
594844	tceal3	3.56333	16.39	14.4067	2.20152	2.01544	-0.186079	0.88741	0.897823	0.402614
331532	Tceal5	3.81667	16.6233	13.2	2.12282	1.79015	-0.332672	0.886018	0.881342	0.555373			✓
21413	Tcf4	25.2167	69.6933	50.72	1.46664	1.00818	-0.458466	0.877538	0.858972	0.704909	✓		✓
21418	Tcfap2a	9.65333	29.1867	28.7733	1.59621	1.57563	-0.0205771	0.878063	0.893986	0.128574	✓	✓	✓
21419	Tcfap2b	11.3833	150.277	81.1833	3.72263	2.83426	-0.888366	0.964915	0.945087	0.823753	✓	✓	✓
21425	Tcfeb	0.85	2.48333	5.13667	1.54674	2.5953	1.04855	0.597537	0.856238	0.679585	✓	✓	✓
21678	Tead3	29.87	58.5033	64.8133	0.969822	1.11759	0.147772	0.824398	0.870932	0.409687
21685	Tef	8.89333	14.69	19.8633	0.724038	1.15931	0.435273	0.717453	0.854249	0.645501		✓
21833	Thra	17.0367	34.04	54.9067	0.998588	1.68834	0.68975	0.826586	0.904264	0.778658	✓		✓
69539	Trnp1	1.85333	3.63333	6.92333	0.971171	1.90134	0.930173	0.572105	0.846407	0.693404
22061	Trp63	5.91	41.3067	58.6333	2.80514	3.31049	0.505346	0.934109	0.952403	0.723991			✓
22062	Trp73	0.25	6.77	15.1767	4.75916	5.92378	1.16463	0.904992	0.973328	0.816494	✓	✓
78829	Tsc22d4	18.4333	25.5867	44.2633	0.473075	1.2638	0.79072	0.662536	0.87711	0.794746		✓
13345	Twist2	34.5267	184.787	254.09	2.42008	2.87956	0.459479	0.929847	0.94875	0.715161	✓	✓	✓
97064	Wwtr1	12.7733	32.2333	31.2367	1.33542	1.29011	-0.0453129	0.858293	0.874139	0.194252		✓	✓
16969	Zbtb7	3.88667	7.87	12.5967	1.01783	1.69644	0.678606	0.722564	0.876067	0.705042
70796	Zdhhc1	12.3733	20.39	27.45	0.720628	1.14957	0.428944	0.741957	0.862468	0.661554
235320	Zfp145	2.31667	0.266667	6.39	-3.11894	1.46377	4.58271	0.69721	0.805881	0.905024
22695	Zfp36	9.54667	24.5567	61.7233	1.36305	2.69275	1.3297	0.852368	0.938147	0.868618	✓	✓	✓
68910	Zfp467	10.51	27.8067	40.1833	1.40367	1.93483	0.531166	0.858836	0.90804	0.722481			✓
68040	Zfp593	9.07	20.6167	21.1533	1.18464	1.22171	0.0370739	0.829141	0.86139	0.163453
22779	Zfpn1a2	2.46667	8.88667	12.0067	1.84908	2.2832	0.434121	0.829938	0.896842	0.588927
22770	Zhx1	9.33333	13.3767	19.4433	0.519254	1.05881	0.539557	0.627634	0.844899	0.691514
22776	Zim1	4.7	7.39333	19.68	0.653564	2.066	1.41243	0.602132	0.907716	0.849987
Downregulated
211378	6720489N17Rik	8.19333	5.90333	2.47	-0.472921	-1.72994	-1.25702	0.532644	0.852496	0.735046
216285	Alx1	55.9133	0.833333	0.05	-6.06815	-10.127	-4.05889	0.984737	0.994392	0.537545	✓
11694	Alx3	46.4833	11.3767	3.08333	-2.03064	-3.91415	-1.88352	0.907827	0.966546	0.856088		✓	✓
11695	Alx4	65.9933	16.1833	4.1	-2.02781	-4.00862	-1.98081	0.910996	0.969858	0.877192	✓	✓	✓
100710	Aprin	24.8967	21.5233	12.3	-0.210051	-1.01729	-0.807243	0.437014	0.84773	0.775664
56380	Arid3b	15.0033	1.86	0.633333	-3.01191	-4.56617	-1.55427	0.91608	0.962664	0.55932			✓
11864	Arnt2	22.32	14.9867	7.29333	-0.574657	-1.61369	-1.03903	0.698321	0.890621	0.801475	✓
65255	Asb4	18.0433	1.70333	0.1	-3.40503	-7.49532	-4.09029	0.931982	0.979601	0.689828
11910	Atf3	5.42333	1.82	0.61	-1.57524	-3.1523	-1.57706	0.749501	0.878547	0.563453		✓	✓
12014	Bach2	6.21333	1.92	1.49333	-1.69426	-2.05683	-0.36257	0.778469	0.849184	0.268715
12021	Bard1	5.90333	3.82	1.87667	-0.627957	-1.65336	-1.0254	0.554715	0.817912	0.622004		✓	✓
12022	Barx1	22.7833	0.01	0.01	-11.1538	-11.1538	0	0.981622	0.988048	0.01			✓
22385	Baz1b	71.0867	46.9933	28.9967	-0.597123	-1.29369	-0.696569	0.750324	0.882253	0.777907
69168	Bola1	17.23	10.4433	8.26667	-0.72234	-1.05955	-0.337205	0.730291	0.84022	0.504892
12189	Brca1	12.5833	6.43	2.11333	-0.968624	-2.57392	-1.6053	0.759924	0.908768	0.789545	✓	✓	✓
107182	Btaf1	16.9767	12.6467	8.06333	-0.424796	-1.0741	-0.649309	0.59948	0.840685	0.696486
52502	Carhsp1	51.1333	24.31	16.3133	-1.07271	-1.64821	-0.575498	0.843135	0.90259	0.723179
12395	Cbfa2t1h	9.70667	5.02667	3.57333	-0.949374	-1.44171	-0.492332	0.727675	0.841105	0.486402
12416	Cbx2	52.7833	20.3	9.02333	-1.3786	-2.54835	-1.16975	0.869504	0.931067	0.832044
12566	Cdk2	54.7867	42.07	27.3867	-0.381033	-1.00035	-0.619318	0.641287	0.859094	0.755815	✓	✓
12567	Cdk4	605	335.927	199.42	-0.848789	-1.60113	-0.752336	0.819042	0.908364	0.80453	✓	✓
320790	Chd7	14.5667	3.7	2.19	-1.97707	-2.73367	-0.756594	0.86897	0.920053	0.539603	✓
12705	Cited1	11.3267	0.926667	0.306667	-3.61153	-5.20691	-1.59538	0.918531	0.96064	0.428185		✓	✓
71991	Ckn1	10.05	5.81	3.96667	-0.790585	-1.3412	-0.550611	0.693526	0.836365	0.540486
13017	Ctbp2	42.2267	21.26	11.5533	-0.990013	-1.86985	-0.879832	0.821309	0.90726	0.787506	✓	✓	✓
66642	Ctnnbl1	29.9	17.79	12.2433	-0.749079	-1.28815	-0.53907	0.768842	0.873499	0.684998			✓
269713	Cyln2	20.8567	12.2667	10.16	-0.765765	-1.03761	-0.271843	0.755645	0.844996	0.465872
53975	Ddx20	18.1233	11.6433	8.39333	-0.638344	-1.11053	-0.472188	0.709419	0.847011	0.607523			✓
110052	Dek	122.403	77.4433	48.09	-0.66043	-1.34783	-0.687404	0.773096	0.888509	0.783408			✓
13390	Dlx1	5.1	0.283333	0.136667	-4.16993	-5.22176	-1.05184	0.863903	0.915409	0.205536		✓
13392	Dlx2	6.30333	0.953333	0.636667	-2.72506	-3.3075	-0.582443	0.841446	0.896606	0.259797		✓	✓
13433	Dnmt1	79.2733	46.2167	25.3867	-0.778422	-1.64276	-0.864342	0.796681	0.904676	0.807965	✓	✓	✓
13555	E2f1	26.6367	18.21	9.72	-0.548683	-1.45439	-0.905703	0.700702	0.880071	0.784053	✓	✓	✓
242705	E2f2	5.16667	2.47667	0.866667	-1.06083	-2.57568	-1.51485	0.664199	0.856501	0.612521	✓
13557	E2f3	20.0867	9.09	6.11333	-1.14389	-1.71621	-0.572321	0.823383	0.892321	0.622623
13559	E2f5	28.7067	9.66	8.57667	-1.57129	-1.7429	-0.171606	0.870178	0.899707	0.325166	✓	✓
50496	E2f6	33.15	28.68	16.5033	-0.208964	-1.00625	-0.797288	0.454185	0.853241	0.784539		✓	✓
52679	E2f7	11.1267	5.85333	3.48667	-0.926691	-1.6741	-0.74741	0.739008	0.868794	0.620406	✓		✓
108961	E2f8	8.48667	6.88667	3.63	-0.301392	-1.22523	-0.923836	0.417025	0.81283	0.691126	✓
13591	Ebf1	13.3533	0.32	0.04	-5.38298	-8.38298	-3	0.953669	0.975413	0.330728
13592	Ebf2	12.1933	0.01	0.01	-10.2519	-10.2519	0	0.961414	0.975299	0.01
13593	Ebf3	29.43	1.56	0.64	-4.23767	-5.52307	-1.2854	0.960941	0.981301	0.489872
13713	Elk3	22.8967	18.6333	11.4067	-0.297252	-1.00526	-0.708009	0.531305	0.844023	0.744574		✓	✓
14013	Evi1	10.51	1.07333	0.16	-3.29159	-6.03755	-2.74595	0.9036	0.962909	0.53962	✓	✓
14056	Ezh2	84.6033	38.37	15.8633	-1.14074	-2.41502	-1.27428	0.855247	0.932531	0.858119		✓	✓
241520	Fam171b	6.43	3.67	2.10333	-0.809039	-1.61214	-0.803103	0.632868	0.824028	0.551099
30841	Fbxl10	29.94	21.68	14.5833	-0.465709	-1.03775	-0.572044	0.670745	0.854801	0.710879		✓	✓
14247	Fli1	13.5333	4.43667	1.94	-1.60897	-2.80239	-1.19342	0.84773	0.918572	0.679179	✓	✓	✓
14282	Fosb	25.4133	31.6833	8.17667	0.318139	-1.636	-1.95414	0.573426	0.894222	0.894596	✓	✓	✓
14234	Foxc2	30.4133	4.21	0.756667	-2.85281	-5.3289	-2.47609	0.93017	0.97968	0.756667	✓	✓	✓
15229	Foxd1	35.1433	0.11	0.0233333	-8.3196	-10.5566	-2.23704	0.985507	0.991974	0.17879	✓	✓	✓
17301	Foxd2	17.3	1.50667	0.446667	-3.52134	-5.27543	-1.75409	0.933977	0.971847	0.541086			✓
14238	Foxf2	15.46	1.37333	0.266667	-3.49279	-5.85736	-2.36457	0.929777	0.973599	0.572283	✓	✓	✓
26927	Foxl2	37.3	1.03333	0.493333	-5.1738	-6.24047	-1.06667	0.976169	0.985236	0.377325		✓	✓
768252	Foxl2os	42.78	1.32667	0.79	-5.01106	-5.75894	-0.747881	0.976458	0.984903	0.347815
14235	Foxm1	38.5067	21.9267	9.32333	-0.812422	-2.04619	-1.23377	0.790511	0.916785	0.840971	✓	✓	✓
114142	Foxp2	33.5667	2.97333	2.27	-3.49688	-3.88627	-0.389389	0.948321	0.962804	0.340971	✓		✓
74123	Foxp4	108.61	33.7633	20.52	-1.68563	-2.40405	-0.718427	0.897859	0.933276	0.773898	✓
15220	Foxq1	1.46	2.31	11.7333	0.661924	3.00657	2.34465	0.399811	0.924014	0.884132	✓	✓	✓
233908	Fus	377.173	266.943	167.727	-0.498694	-1.16912	-0.670421	0.72364	0.881578	0.786552	✓		✓
14105	Fusip1	121.167	74.3333	45.5667	-0.704912	-1.41094	-0.70603	0.78316	0.890954	0.787249			✓
14391	Gabpb1	30.86	22.9033	15.3533	-0.43018	-1.00719	-0.577006	0.651036	0.851936	0.719921	✓
64050	Gas41	58.18	38.28	25.82	-0.603932	-1.17203	-0.568102	0.747051	0.873981	0.735364			✓
14461	Gata2	16.8933	1.96333	1.76333	-3.10508	-3.26008	-0.155	0.92148	0.939505	0.164636	✓	✓	✓
14462	Gata3	11.74	0.336667	0.76	-5.12397	-3.94929	1.17468	0.94539	0.945595	0.339647	✓	✓	✓
14632	Gli	28.31	9.33333	1.01333	-1.60085	-4.80413	-3.20328	0.877468	0.97466	0.901183		✓	✓
14836	Gsc	9.43333	0.04	0.01	-7.88162	-9.88162	-2	0.944068	0.966432	0.117068		✓	✓
74197	Gtf2e1	19.51	15.18	9.22333	-0.362042	-1.08085	-0.718812	0.570005	0.846967	0.732857
68705	Gtf2f2	20.8567	11.3533	8.49667	-0.877393	-1.29554	-0.418147	0.779187	0.86578	0.57464
15161	Hcfc1	49.2567	36.28	22.4767	-0.441145	-1.13189	-0.690746	0.674692	0.869294	0.769325
55927	Hes6	31.1133	17.2333	15.0733	-0.852331	-1.04553	-0.193203	0.791457	0.856501	0.41087	✓
15213	Hey1	9.81667	5.31333	0.903333	-0.885616	-3.4419	-2.55629	0.715685	0.925582	0.823276		✓
56198	Heyl	5.14667	5.41	1	0.0719902	-2.36364	-2.43563	0.152104	0.845609	0.822163		✓
58180	Hic2	9.91667	5.38667	3.91667	-0.880462	-1.34023	-0.459766	0.715396	0.835568	0.482013
15361	Hmga1	408.213	109.42	66.02	-1.89945	-2.62835	-0.728901	0.909	0.943124	0.79426	✓	✓	✓
15364	Hmga2	102.387	14.8833	3.37	-2.78226	-4.92514	-2.14288	0.936034	0.983387	0.884671		✓	✓
97165	Hmgb2	257.963	113.433	40.9633	-1.18532	-2.65476	-1.46944	0.865767	0.942914	0.881236		✓	✓
15354	Hmgb3	240.343	121.227	68.5967	-0.98739	-1.80889	-0.821497	0.836326	0.913648	0.811823			✓
208715	Hmgcs1	88.06	45.4667	36.8633	-0.953678	-1.2563	-0.302623	0.825439	0.881841	0.591991	✓	✓
15331	Hmgn2	739.097	556.853	293.04	-0.408466	-1.33467	-0.9262	0.67975	0.891059	0.832962		✓	✓
15371	Hmx1	11.2167	5.29667	1.56667	-1.08249	-2.83987	-1.75739	0.776378	0.917232	0.775709
15384	Hnrpab	379.183	210.977	139.923	-0.845812	-1.43826	-0.592447	0.81814	0.895563	0.764839		✓
11991	Hnrpd	64.96	43.03	26.9	-0.594209	-1.27195	-0.677737	0.746368	0.880579	0.771656		✓
15500	Hsf2	21.4	13.3467	9.24667	-0.681131	-1.21061	-0.529474	0.733888	0.860531	0.653987			✓
15902	Idb2	119.247	56.4733	43.27	-1.07831	-1.46251	-0.384203	0.851966	0.893363	0.657642	✓	✓	✓
15903	Idb3	225.12	127.503	48.0467	-0.820159	-2.22819	-1.40803	0.810964	0.927563	0.87826	✓	✓	✓
16201	Ilf3	96.6533	70.12	43.02	-0.462993	-1.16781	-0.704818	0.698068	0.876794	0.784759		✓
53626	Insm1	6.16667	0.0433333	0.03	-7.15287	-7.68338	-0.530515	0.909604	0.939479	0.0863223
16392	Isl1	14.7733	0.05	0.0333333	-8.20685	-8.79181	-0.584963	0.966665	0.979128	0.0948698	✓		✓
104360	Isl2	7.66333	0.01	0.0633333	-9.58183	-6.91886	2.66297	0.9334	0.950888	0.149757
20218	Khdrbs1	123.503	81.0867	50.1433	-0.607013	-1.30042	-0.693407	0.758944	0.885626	0.784			✓
16598	Klf2	12.7967	5.52	5.34667	-1.21303	-1.25906	-0.0460285	0.803613	0.844172	0.13132	✓	✓	✓
214669	L3mbtl2	11.9867	6.59	3.68	-0.86308	-1.70365	-0.840573	0.733223	0.873981	0.665466
16764	Laf4	8.36333	2.94333	3.66667	-1.50663	-1.18961	0.317018	0.794441	0.807301	0.330084			✓
77889	Lbh	14.2833	10.07	4.72	-0.504269	-1.59747	-1.0932	0.626103	0.876628	0.777598		✓	✓
16826	Ldb2	24.0533	3.08333	6.48	-2.96367	-1.89217	1.0715	0.9266	0.900636	0.720883		✓
16870	Lhx2	10.27	0.786667	0.316667	-3.70654	-5.01933	-1.31279	0.916054	0.95583	0.362985		✓
16874	Lhx6	5.58	0.83	0.483333	-2.74908	-3.52917	-0.780093	0.827207	0.893968	0.285033		✓
16875	Lhx8	7.64333	0.0266667	0.01	-8.16302	-9.57806	-1.41504	0.930617	0.95646	0.0975541	✓	✓	✓
83557	Lin28	10.66	0.16	0.01	-6.05799	-10.058	-4	0.94637	0.971172	0.266675	✓	✓	✓
16909	Lmo2	10.2933	7.92	2.13333	-0.378138	-2.27053	-1.89239	0.507159	0.88985	0.829554	✓	✓	✓
50783	Lsm4	95.8033	60.43	35.2633	-0.664811	-1.44191	-0.777096	0.771188	0.891234	0.798446
17131	Madh7	7.04333	5.09	2.96333	-0.468593	-1.24904	-0.780445	0.506126	0.79626	0.60528		✓	✓
17216	Mcm2	86.5467	47.3267	17.2	-0.870825	-2.33107	-1.46024	0.814036	0.931365	0.873731			✓
17215	Mcm3	86.14	38.17	14.82	-1.17424	-2.53914	-1.36489	0.858284	0.933556	0.864583
17217	Mcm4	81.4333	43.74	17.3433	-0.896666	-2.23124	-1.33457	0.81737	0.924172	0.864857
17218	Mcm5	115.043	45.9833	12.8967	-1.32299	-3.15711	-1.83411	0.872383	0.951571	0.896486
17219	Mcm6	112.357	61.5067	26.9033	-0.869271	-2.06223	-1.19296	0.816066	0.922901	0.858331
17220	Mcm7	145.17	54.6267	22.33	-1.41007	-2.70069	-1.29062	0.878518	0.941924	0.864424		✓
66634	Mcm8	11.6767	7.17333	2.97667	-0.702913	-1.97186	-1.26895	0.685763	0.881911	0.763091
17318	Mid1	67.2667	28.8767	14.01	-1.21999	-2.26343	-1.04345	0.86084	0.923365	0.830437
17701	Msx1	58.8067	7.80333	0.92	-2.91382	-5.9982	-3.08438	0.938064	0.987277	0.884115	✓	✓	✓
17702	Msx2	17.3	7.00667	8.93333	-1.30397	-0.953502	0.35047	0.831881	0.816913	0.491894	✓	✓	✓
17765	Mtf2	35.98	23.1133	12.8433	-0.63847	-1.48618	-0.847706	0.746578	0.886617	0.786093
18432	Mybbp1a	92.93	51.1467	36.14	-0.861504	-1.36255	-0.501044	0.812819	0.887528	0.716821
17865	Mybl2	22.1967	8.76	3.25667	-1.34134	-2.76888	-1.42753	0.847021	0.929832	0.801404
17869	Myc	10.8733	4.35667	5.41667	-1.3195	-1.00532	0.314181	0.802974	0.806915	0.385404	✓	✓	✓
17876	Myef2	72.51	57.66	33.5833	-0.330609	-1.11043	-0.779825	0.609536	0.870792	0.797837		✓	✓
29861	Neud4	8.27667	2	1.03	-2.04905	-3.00641	-0.957356	0.838619	0.907847	0.472071
18012	Neurod1	8.94	0.01	0.0233333	-9.80413	-8.58174	1.22239	0.944164	0.962366	0.0884768	✓		✓
18030	Nfil3	10.6467	4.14	7.75667	-1.3627	-0.456893	0.905806	0.804978	0.635123	0.705369	✓	✓	✓
18044	Nfya	39.16	24.7033	14.45	-0.664675	-1.43831	-0.773636	0.755601	0.885101	0.773625		✓	✓
18071	Nhlh1	7.49667	0.08	0.11	-6.55011	-6.09067	0.459432	0.924841	0.947777	0.102155
18072	Nhlh2	5.02667	0.206667	0.32	-4.60422	-3.97346	0.630766	0.870327	0.89544	0.16362
18109	Nmyc1	24.14	8.17333	2.52667	-1.56243	-3.25612	-1.69369	0.865111	0.945481	0.821545	✓	✓	✓
110109	Nol1	34.38	20.0667	15.9167	-0.776769	-1.11103	-0.334263	0.780403	0.863213	0.573792
13865	Nr2f1	77.6967	18.4567	7.78333	-2.07371	-3.31939	-1.24568	0.913271	0.956899	0.835479	✓
11819	Nr2f2	32.9067	15.9833	14.2333	-1.04181	-1.20911	-0.167295	0.83069	0.869924	0.373466	✓	✓	✓
22608	Nsep1	382.18	210.453	132.257	-0.860752	-1.53091	-0.67016	0.819795	0.899068	0.78566	✓	✓	✓
18393	Orc2l	22.4833	13.2033	8.43333	-0.767954	-1.41468	-0.646727	0.760143	0.874761	0.700494
18424	Otx2	6.59	1.32	0.263333	-2.31974	-4.64532	-2.32558	0.830542	0.929709	0.562746	✓	✓
18505	Pax3	7.74667	0.616667	0.2	-3.65101	-5.2755	-1.62449	0.893273	0.944842	0.358675		✓	✓
18509	Pax7	7.49667	0.01	0.01	-9.55011	-9.55011	0	0.931527	0.9554	0.01	✓		✓
30794	Pdlim4	41.4933	17.17	9.38333	-1.27299	-2.14471	-0.871718	0.858179	0.918897	0.77457
271305	Phf21b	5.14	1.34333	0.893333	-1.93595	-2.5245	-0.588547	0.768519	0.849526	0.305007			✓
68479	Phf5a	63.1467	34.7167	22.5067	-0.863078	-1.48835	-0.625276	0.808907	0.891234	0.752636
208076	Pknox2	16.65	6.52667	2.96333	-1.3511	-2.49023	-1.13913	0.834322	0.916338	0.732706		✓
231329	Polr2b	44.36	31.1067	21.67	-0.512036	-1.03356	-0.521525	0.70569	0.859822	0.710013
245841	Polr2h	51.67	32.6967	21.4	-0.660183	-1.27172	-0.611533	0.762462	0.87902	0.745219
18996	Pou4f1	5.52667	0.0166667	0.03	-8.3733	-7.5253	0.847997	0.901474	0.931155	0.0865077	✓		✓
70673	Prdm16	6.33667	1.78	0.53	-1.83185	-3.57966	-1.74781	0.791203	0.907304	0.575338	✓	✓
20204	Prrx2	104.173	55.42	35.5567	-0.910507	-1.55079	-0.640287	0.820897	0.896343	0.766967		✓	✓
19184	Psmc5	125.27	75.5367	59.26	-0.729792	-1.07991	-0.350118	0.789479	0.871703	0.642384
19231	Ptma	2191.85	1368.52	723.85	-0.679535	-1.59839	-0.918854	0.785217	0.908575	0.832177			✓
103136	Pwp1	29.99	18.1833	12.64	-0.721865	-1.24649	-0.52462	0.761552	0.871125	0.679108
218772	Rarb	46.2467	16.9933	4.12	-1.44438	-3.48863	-2.04425	0.871351	0.957258	0.887532	✓	✓	✓
56275	Rbm14	48.2433	34.73	19.56	-0.474147	-1.30242	-0.828276	0.690034	0.880019	0.796397
104383	Rcor1	61.1567	17.2967	12.6633	-1.82202	-2.27185	-0.449837	0.898411	0.923085	0.639956		✓	✓
71041	Rnf134	16.2567	10.04	6.99333	-0.695272	-1.21698	-0.521707	0.719693	0.852619	0.613272
19826	Rnps1	158.473	97.52	63.8133	-0.70047	-1.31231	-0.61184	0.784753	0.886879	0.76604	✓		✓
20019	Rpo1-4	19.6867	13.6367	7.84	-0.529728	-1.32829	-0.798565	0.672303	0.86649	0.743302
20174	Ruvbl2	84.5133	44.0767	28.78	-0.939164	-1.55411	-0.614949	0.82368	0.895116	0.754119			✓
50524	Sall2	27.7567	14.7567	7.54	-0.911467	-1.8802	-0.96873	0.797154	0.902634	0.78053	✓
60406	Sap30	34.7733	10.94	7.20333	-1.66837	-2.27124	-0.602876	0.885414	0.919273	0.662243
66118	Sarnp	94.3167	61.76	43.62	-0.61084	-1.11252	-0.501683	0.756853	0.872203	0.720336
268396	Sh3pxd2b	19.8	12.0967	9.81	-0.710891	-1.01318	-0.302285	0.737415	0.839616	0.493386
58234	Shank3	6.64667	4.09333	2.21667	-0.699355	-1.58424	-0.884884	0.602893	0.825684	0.593925			✓
20471	Six1	29.0267	0.106667	0.0333333	-8.08813	-9.7662	-1.67807	0.982602	0.990055	0.153731		✓	✓
20472	Six2	103.89	1.51333	1.56	-6.10118	-6.05737	0.0438162	0.988728	0.989923	0.0981545	✓	✓	✓
20474	Six4	7.03	2.75667	2.39667	-1.3506	-1.5525	-0.201896	0.756459	0.822275	0.218508			✓
105377	Slf1	13.5467	8.88	5.60667	-0.609306	-1.27272	-0.663416	0.670517	0.847958	0.655868
20586	Smarca4	77.0267	47.8933	29.7867	-0.685533	-1.37069	-0.685158	0.776614	0.887011	0.775779		✓	✓
93762	Smarca5	59.5233	36.4633	26.9333	-0.707009	-1.14406	-0.437054	0.777935	0.871966	0.679249
57376	Smarce1	133.743	94.45	64.62	-0.501844	-1.04941	-0.54757	0.718722	0.869504	0.744962
20613	Snai1	28.6433	6.63333	4.45333	-2.11039	-2.68524	-0.574848	0.902366	0.932601	0.573581	✓	✓	✓
20638	Snrpb	276.947	162.273	121.293	-0.771182	-1.19111	-0.419926	0.802335	0.882113	0.693289
20665	Sox10	14.2933	3.84	2.40333	-1.89616	-2.57223	-0.67607	0.864761	0.91264	0.520556		✓	✓
20666	Sox11	67.0833	22.55	6.97667	-1.57283	-3.26534	-1.69252	0.882763	0.953122	0.877413		✓	✓
20667	Sox12	42.88	35.5067	19.5767	-0.272215	-1.13117	-0.858955	0.538822	0.8679	0.802181			✓
20668	Sox13	12.9733	6.3	6.25333	-1.04213	-1.05285	-0.0107264	0.782827	0.824729	0.088777			✓
20672	Sox18	13.6733	4.92333	0.606667	-1.47366	-4.49432	-3.02066	0.832327	0.958975	0.838066			✓
20674	Sox2	7.43333	0.0766667	0.136667	-6.59927	-5.76528	0.83399	0.924149	0.946025	0.131205	✓	✓	✓
20682	Sox9	13.6033	2.18	2.03333	-2.64156	-2.74204	-0.100481	0.898428	0.918213	0.139232	✓	✓	✓
20833	Ssrp1	166.43	90.8033	55.63	-0.874098	-1.58098	-0.706882	0.818499	0.905902	0.789139			✓
20901	Strap	86.89	53.7733	39.89	-0.692299	-1.12316	-0.430864	0.778014	0.87265	0.685351		✓	✓
226182	Taf5	9.02	6.09667	3.73	-0.565107	-1.27395	-0.708845	0.595988	0.822319	0.614146
225895	Taf6l	13.84	10.1867	6.25	-0.442162	-1.14692	-0.704754	0.588129	0.838678	0.687982
108143	Taf9	108.047	75.3167	51.65	-0.520614	-1.06481	-0.544201	0.72532	0.869276	0.738923
237336	Tbpl1	23.3767	15.1467	10.8367	-0.626069	-1.10915	-0.483079	0.723491	0.854888	0.643391
21380	Tbx1	5.01333	1.15	0.363333	-2.12414	-3.7864	-1.66227	0.780491	0.890673	0.478366	✓	✓	✓
21384	Tbx15	12.9367	0.223333	0.206667	-5.85612	-5.96802	-0.111893	0.955323	0.969131	0.0903311
76365	Tbx18	7.34	0.123333	0.0133333	-5.89515	-9.1046	-3.20945	0.920972	0.953429	0.219611		✓	✓
21386	Tbx3	7.58	1.19667	0.143333	-2.66318	-5.72475	-3.06158	0.8593	0.947085	0.579594	✓	✓	✓
21407	Tcf15	6.17	1.54333	0.203333	-1.99922	-4.92335	-2.92413	0.803228	0.928342	0.626976		✓	✓
21423	Tcfe2a	145.213	89.19	65.2067	-0.70322	-1.15508	-0.451862	0.784263	0.877749	0.703567	✓		✓
21427	Tcfl1	81.7133	49.5133	35.1033	-0.722754	-1.21896	-0.496209	0.784342	0.879405	0.715974
21677	Tead2	206.353	68.9333	49.31	-1.58184	-2.06516	-0.483322	0.896188	0.925048	0.713457
83383	Tfap4	13	9.02333	4.85	-0.526779	-1.42245	-0.895676	0.628868	0.856615	0.722614	✓	✓	✓
21781	Tfdp1	101.273	62.9333	45.1767	-0.686358	-1.1646	-0.478247	0.779196	0.875935	0.711903		✓	✓
21815	Tgif	41.6167	26.7467	18.4367	-0.637802	-1.17458	-0.536781	0.751374	0.870827	0.710534	✓	✓	✓
57314	Th1l	63.6267	36.6067	19.9467	-0.797525	-1.67348	-0.875959	0.797443	0.904474	0.805925
21909	Tlx2	5.57333	0.01	0.01	-9.1224	-9.1224	0	0.904047	0.935799	0.01	✓	✓
27140	Tlx3	6.20333	0.03	0.0533333	-7.69194	-6.86186	0.830075	0.911582	0.938007	0.095223			✓
21848	Trim24	19.3833	10.6567	8.59	-0.86306	-1.17409	-0.311026	0.771442	0.854845	0.484521	✓		✓
21849	Trim28	312.023	163.603	105.153	-0.931452	-1.56916	-0.637708	0.829045	0.900391	0.777245		✓	✓
69716	Trip13	25.8567	12.32	4.16667	-1.06953	-2.63357	-1.56404	0.82656	0.930954	0.837669
22059	Trp53	100.96	59.8633	40.2567	-0.754039	-1.32648	-0.572445	0.793067	0.886485	0.745784	✓	✓	✓
74044	Ttf2	16.1333	10.01	5.66	-0.688603	-1.51117	-0.822568	0.715956	0.870214	0.718216
18140	Uhrf1	105.377	43.4433	14.68	-1.27835	-2.84363	-1.56528	0.868559	0.946112	0.878322		✓	✓
109113	Uhrf2	43.33	26.5167	21.3133	-0.708467	-1.02361	-0.315143	0.771468	0.858586	0.584106			✓
67381	Vdrip	41.5833	29.4	20.7767	-0.500189	-1.00104	-0.500852	0.698794	0.856106	0.699152
67057	Yaf2	21.5633	14.38	9.06333	-0.584517	-1.25047	-0.66595	0.70233	0.863572	0.714225
22646	Zfp105	13.78	8.24667	5.89667	-0.740693	-1.2246	-0.483911	0.716709	0.845276	0.564141
22678	Zfp2	7.29333	5.22333	2.88	-0.481608	-1.34051	-0.858902	0.518142	0.809176	0.631735
22685	Zfp239	5.36333	4.51	1.72333	-0.250002	-1.63793	-1.38793	0.312531	0.806048	0.709475
64453	Zfp280b	11.5033	7.04667	5.01333	-0.707039	-1.19821	-0.491171	0.686463	0.832948	0.543523
22691	Zfp29	10.0467	6.59667	4.59333	-0.606908	-1.1291	-0.522196	0.63124	0.816256	0.547956
228876	Zfp334	17.8333	10.1233	5.53667	-0.816892	-1.68749	-0.870595	0.757343	0.887694	0.730932
22701	Zfp41	28.6567	13.8133	5.58333	-1.05281	-2.35967	-1.30686	0.827951	0.924198	0.825254
94187	Zfp423	13.2467	5.79333	2.71	-1.19316	-2.28926	-1.0961	0.804059	0.90068	0.708088	✓	✓
237758	Zfp454	6.95333	3.96	2.77	-0.812204	-1.32782	-0.515614	0.645846	0.803086	0.456918
239546	Zfp647	12.1633	5.14	3.60667	-1.2427	-1.7538	-0.511102	0.803464	0.876785	0.500159
77117	Zfp934	10.07	7.63667	3.81667	-0.399049	-1.39968	-1.00063	0.518405	0.840641	0.731594
74149	Zfp946	9.19667	7.10333	4.36333	-0.372615	-1.07568	-0.703065	0.484343	0.802587	0.636389
22771	Zic1	12.3733	0.636667	0.553333	-4.28055	-4.48294	-0.202389	0.936682	0.9559	0.125722	✓	✓	✓
22772	Zic2	16.18	0.113333	0.0533333	-7.1575	-8.24496	-1.08746	0.967444	0.979619	0.137545	✓	✓	✓
22775	Zik1	16.4733	7.57333	2.77333	-1.12113	-2.57044	-1.44931	0.81043	0.91689	0.788132
212168	Zswim4	19.29	13.1967	9.32	-0.54768	-1.04945	-0.501772	0.678936	0.84348	0.639091
Other
230587	Glis1	1.91667	9.46667	2.1	2.30426	0.13179	-2.17247	0.858249	0.174167	0.860742	✓		✓
18740	Pitx1	3.34667	8.13	1.62	1.28053	-1.04673	-2.32726	0.767337	0.652533	0.859876	✓
18741	Pitx2	34.3933	195.613	96.3267	2.5078	1.48581	-1.022	0.931037	0.893416	0.849978	✓	✓	✓
20289	Scx	7.29333	24.0133	7.50667	1.71919	0.0415941	-1.67759	0.878973	0.149379	0.878852		✓	✓
21886	Tle2	9.28333	2.50333	8.69667	-1.89079	-0.0941804	1.79661	0.83546	0.243021	0.832821		✓	✓
Checkmarks indicate potential association with signaling pathways based on published data.

## Sheet: S7. ECM
Supplementary Table 7. Extracellular Matrix
Name		FPKM			Log2 Ratio			Probability
Gene Id	Symbol	E10.5	E14.5	E16.5	E14.5/10.5	E16.5/10.5	E16.5/14.5	P14.5/10.5	P16.5/10.5	P16.5/14.5
11603	Agrin	53.6067	148.81	161.66	1.47299	1.59248	0.119491	0.882413	0.905937	0.36287
11698	Ambn	0.0266667	0.01	0.01	-1.41504	-1.41504	0	0.100959	0.110247	0.01
66695	Aspn	0.0233333	2	7.91	6.42146	8.40514	1.98368	0.731543	0.956189	0.833466
12032	Bcan	0.04	0.01	0.01	-2	-2	0	0.119793	0.131031	0.01
12096	Bglap	0.386667	0.126667	0.336667	-1.61005	-0.19977	1.41028	0.282784	0.124871	0.249528
12097	Bglap2	0.123333	0.0933333	0.01	-0.402098	-3.62449	-3.22239	0.105151	0.250215	0.192309
12095	Bglap3	0.383333	0.2	0.696667	-0.938599	0.861869	1.80047	0.214372	0.306442	0.392812
12111	Bgn	30.4267	281	537.553	3.20716	4.143	0.935838	0.95394	0.975685	0.834181
73230	Bmper	1.08	5.62333	16.8667	2.38039	3.96507	1.58468	0.812662	0.955453	0.861607
12215	Bsg	202.057	235.763	309.51	0.222579	0.615226	0.392647	0.504717	0.802368	0.67879
12380	Cast	10.8433	13.9967	22.8867	0.368275	1.0777	0.709424	0.539671	0.851804	0.756574
214425	Cilp	0.0566667	0.996667	0.396667	4.13654	2.80735	-1.32918	0.560369	0.390384	0.407779
68709	Cilp2	0.18	0.463333	0.513333	1.36405	1.5119	0.147845	0.28204	0.346652	0.107726
382864	Colq	0.21	0.12	0.08	-0.807355	-1.39232	-0.584963	0.156523	0.221545	0.112256
12845	Comp	0.09	0.11	0.156667	0.289507	0.799701	0.510195	0.0972397	0.156573	0.118976
12845	Comp	0.09	0.11	0.156667	0.289507	0.799701	0.510195	0.0972397	0.156573	0.118976
14219	Ctgf	6.78	9.68667	8.05	0.514715	0.247704	-0.267012	0.579605	0.430261	0.43366
16007	Cyr61	81.78	83.7967	58.5967	0.0351448	-0.480929	-0.516074	0.175462	0.751135	0.732998
13179	Dcn	4.94	841.537	1834.2	7.41237	8.53642	1.12405	0.994872	0.997766	0.863223
13406	Dmp1	0.0566667	0.0333333	0.02	-0.765535	-1.5025	-0.736966	0.0990951	0.133361	0.0865077
56429	Dpt	0.0533333	1.95667	5.62667	5.19722	6.7211	1.52388	0.71775	0.930857	0.757996
13518	Dst	5.96333	21.0133	35.3633	1.81711	2.56806	0.750949	0.878929	0.928526	0.782208
13601	Ecm1	4.80667	29.25	14.3967	2.60533	1.58263	-1.0227	0.922355	0.876409	0.828336
216616	Efemp1	8.50667	100.87	124.327	3.56776	3.8694	0.301639	0.957388	0.969227	0.608247
58859	Efemp2	43.4	76.2533	85.3267	0.813105	0.975302	0.162196	0.80237	0.850648	0.430817
50701	Elane	0.0466667	6.60667	0.13	7.14539	1.47805	-5.66734	0.916063	0.177234	0.918137
13717	Eln	12.6167	11.1233	12.8267	-0.181742	0.0238155	0.205557	0.34093	0.131285	0.402675
140703	Emid1	2.98667	7.50667	8.49	1.32964	1.50723	0.177592	0.763154	0.836015	0.320848
100952	Emilin1	55.87	89.2933	64.8767	0.676479	0.215626	-0.460853	0.775835	0.561152	0.708433
246707	Emilin2	21.52	13.8233	3.74	-0.638573	-2.52457	-1.886	0.721758	0.921972	0.866905
280635	Emilin3	7.84333	13.7333	5.80333	0.808143	-0.434585	-1.24273	0.735043	0.575469	0.819302
14114	Fbln1	74.47	60.7767	54.57	-0.293142	-0.448551	-0.15541	0.574162	0.737877	0.424751
14115	Fbln2	28.97	74.9333	36.14	1.37105	0.319037	-1.05201	0.872217	0.644078	0.847603
23876	Fbln5	6.20667	24.1533	27.3167	1.96033	2.13789	0.177559	0.888119	0.914542	0.427267
70370	Fbln7	1.18	1.26333	1.11	0.0984485	-0.0882272	-0.186676	0.118375	0.126632	0.153501
14118	Fbn1	14.9633	15.1467	16.9167	0.0175687	0.177014	0.159445	0.11273	0.433959	0.364927
14119	Fbn2	53.9333	115.16	67.21	1.09439	0.317499	-0.776892	0.852692	0.661523	0.804415
14264	Fmod	0.806667	13.2067	11.5167	4.03315	3.83561	-0.197543	0.935185	0.943133	0.394702
14268	Fn	84.84	153.49	306.363	0.855328	1.85243	0.997099	0.816241	0.914919	0.849969
231470	Fras1	5.64333	29.9733	47.42	2.40906	3.07088	0.661816	0.91482	0.947164	0.769121
18550	Furin	10	24.0667	25.52	1.26704	1.35163	0.084592	0.844378	0.874516	0.254517
235379	Gldn	0.1	0.0166667	0.0633333	-2.58496	-0.658963	1.926	0.180862	0.127026	0.133801
12950	Hapln1	17.2033	10.1033	2.71333	-0.767857	-2.66455	-1.89669	0.742841	0.924303	0.848812
15117	Has2	7.16667	2.31333	2.32667	-1.63133	-1.62304	0.00829137	0.792699	0.835305	0.0791611
545370	Hmcn1	10.0933	18.7433	21.17	0.892975	1.06862	0.175644	0.774968	0.848571	0.410375
15530	Hspg2	23.5767	46.71	38.05	0.986372	0.690537	-0.295835	0.82312	0.800081	0.592203
16008	Igfbp2	215.673	1989.15	3331.56	3.20523	3.94928	0.744045	0.954701	0.97317	0.80468
16009	Igfbp3	12.8667	10.7967	1.86667	-0.253052	-2.7851	-2.53205	0.423493	0.917022	0.883603
16010	Igfbp4	354.177	279.427	422.88	-0.341999	0.255779	0.597779	0.630435	0.62311	0.770102
16011	Igfbp5	128.333	392.953	400.983	1.61446	1.64365	0.0291843	0.898883	0.909801	0.162985
29817	Igfbp7	2.96333	10.23	5.79667	1.78751	0.968003	-0.819511	0.837902	0.720073	0.72023
333088	Kcp	15.5933	19.1933	16.5133	0.299676	0.082702	-0.216974	0.516007	0.262692	0.456141
16545	Kera	0.92	345.74	1214.84	8.55384	10.3668	1.81301	0.997068	0.999834	0.907532
16948	Lox	22.4667	67.8167	111.65	1.59385	2.31313	0.719271	0.890035	0.926406	0.792751
16949	Loxl1	8.15333	28.53	41.8533	1.80702	2.35988	0.552863	0.887069	0.927738	0.731179
268977	Ltbp1	6.2	29.7133	37.2933	2.26077	2.58858	0.327807	0.90641	0.934511	0.609625
16997	Ltbp2	0.05	0.343333	0.616667	2.77961	3.62449	0.844881	0.32193	0.505108	0.255594
16998	Ltbp3	6.37	34.0767	44.4567	2.41942	2.80303	0.383616	0.917262	0.937087	0.651576
108075	Ltbp4	5.07	7.83	41.4067	0.627027	3.02981	2.40278	0.601931	0.946121	0.920309
17022	Lum	49.2933	999.77	1570.29	4.34213	4.99349	0.651363	0.97792	0.986489	0.78513
17180	Matn1	0.01	0.0266667	0.01	1.41504	0.01	-1.41504	0.100959	0.01	0.0975541
17181	Matn2	1.22333	1.56	5.2	0.350728	2.08769	1.73697	0.233013	0.832185	0.771611
17182	Matn3	1.90333	0.296667	0.14	-2.68161	-3.76503	-1.08342	0.638031	0.746719	0.212636
17183	Matn4	0.326667	204.387	308.02	9.28927	9.88099	0.591723	0.997725	0.999203	0.766199
67532	Mfap1A	22.7667	23.4067	19.7733	0.0399964	-0.203367	-0.243363	0.160313	0.490291	0.497272
100034361	Mfap1B	27.72	27.47	22.0267	-0.0130703	-0.331676	-0.318606	0.104486	0.63953	0.586764
17150	Mfap2	216.12	366.98	546.83	0.763869	1.33926	0.575391	0.801539	0.891471	0.765634
216760	Mfap3	16.47	16.8633	12.9433	0.0340492	-0.347631	-0.381681	0.137165	0.614058	0.594561
71306	Mfap3l	0.793333	1.04667	2.23667	0.399803	1.49535	1.09555	0.211046	0.638952	0.531762
76293	Mfap4	144.87	174.867	217.283	0.271496	0.584819	0.313322	0.563301	0.792221	0.619726
50530	Mfap5	0.293333	0.46	1.27	0.649093	2.11422	1.46512	0.198453	0.582935	0.47102
17313	Mgp	0.76	16.7333	15.5567	4.46058	4.35539	-0.105192	0.953091	0.960342	0.283453
70945	Mmrn1	6.09	1.05667	0.06	-2.52692	-6.66534	-4.13841	0.827408	0.936666	0.591461
105450	Mmrn2	6.64	3.61333	0.21	-0.877853	-4.98272	-4.10487	0.657084	0.933503	0.827444
13004	Ncan	1.26333	0.38	0.186667	-1.73316	-2.7587	-1.02554	0.485218	0.619675	0.230287
18073	Nid1	41.1533	92.22	179.48	1.16407	2.12474	0.960672	0.857357	0.925495	0.833113
18074	Nid2	30.3867	18.6533	7.07667	-0.704005	-2.1023	-1.39829	0.757238	0.915295	0.847196
18133	Nov	0.86	14.7833	12.35	4.10349	3.84403	-0.259461	0.941915	0.945201	0.476662
114249	Npnt	11.7133	39.79	47.3533	1.76425	2.01531	0.25106	0.891339	0.917775	0.542552
18295	Ogn	6.96333	55.58	119.563	2.99672	4.10185	1.10514	0.942081	0.973573	0.856477
27047	Omd	40.5867	33.8	23.46	-0.263983	-0.790803	-0.52682	0.526588	0.819533	0.716786
269120	Optc	0.626667	1.33667	0.976667	1.09287	0.640168	-0.452702	0.414671	0.309667	0.259364
170721	Papln	0.183333	3.3	63.2267	4.16993	8.42992	4.26	0.798475	0.992885	0.969987
18542	Pcolce	90.2833	140.44	281.17	0.637422	1.63891	1.00149	0.768501	0.909311	0.849634
18810	Plec	4.44333	15.27	26.6867	1.78099	2.5864	0.805419	0.863325	0.931094	0.784627
18822	Plod1	17.4	31.23	74.9	0.843845	2.10588	1.26203	0.789339	0.921727	0.865457
26432	Plod2	30.19	14.46	16.3067	-1.062	-0.888609	0.173394	0.830752	0.827848	0.378155
26433	Plod3	27.2833	26.94	35.5867	-0.0182701	0.383317	0.401587	0.121884	0.685523	0.6563
242608	Podn	2.11333	76.4467	138.713	5.17686	6.03644	0.859581	0.982077	0.990817	0.81887
50706	Postn	16.7433	68.37	49.1667	2.02978	1.55409	-0.475683	0.911284	0.892067	0.713113
19074	Prg2	0.183333	17.4333	0.836667	6.57124	2.19018	-4.38105	0.968442	0.496031	0.953395
20969	Sdc1	75.6633	130.683	170.833	0.788409	1.17492	0.386514	0.8023	0.879414	0.676194
64075	Smoc1	12.4933	0.683333	0.65	-4.19243	-4.26457	-0.0721498	0.935824	0.952833	0.0934746
64074	Smoc2	2.74667	75.55	107.81	4.78168	5.29467	0.512987	0.978418	0.986164	0.732062
20692	Sparc	161.02	613.697	1850.37	1.93029	3.5225	1.59221	0.910278	0.964049	0.898958
20745	Spock1	0.753333	0.153333	0.0433333	-2.29662	-4.11974	-1.82312	0.427703	0.560109	0.190084
94214	Spock2	5.46667	77.4833	53.4733	3.82515	3.29009	-0.535066	0.963707	0.951965	0.739064
72902	Spock3	2.27667	9.96333	3.79667	2.12971	0.73781	-1.3919	0.856954	0.588718	0.809598
233744	Spon1	6.35	14.15	44.52	1.15597	2.80963	1.65365	0.804803	0.941731	0.889192
20750	Spp1	1.66333	17.2533	6.5	3.37473	1.96636	-1.40836	0.930337	0.843646	0.844653
19073	Srgn	2.14333	10.6267	9.73667	2.30976	2.18357	-0.126189	0.866616	0.885162	0.279179
21810	Tgfbi	53.72	5.71333	27.1133	-3.23305	-0.986457	2.2466	0.946335	0.847993	0.905298
21825	Thbs1	24.01	34.3133	34.8367	0.515134	0.536971	0.0218373	0.699993	0.756453	0.131108
21826	Thbs2	2.28	38.7367	140.887	4.08659	5.94936	1.86276	0.963007	0.990659	0.905139
21827	Thbs3	19.5267	10.8433	12.95	-0.848637	-0.592494	0.256144	0.769656	0.750285	0.460256
21828	Thbs4	1.35333	7.04	90.0433	2.37906	6.05603	3.67697	0.840151	0.989371	0.960044
21923	Tnc	5.59	3.87	1.57333	-0.530515	-1.82902	-1.29851	0.499842	0.821995	0.671029
329278	Tnn	0.0133333	1.5	1.49	6.81378	6.80413	-0.00965017	0.675261	0.736528	0.0791611
21960	Tnr	0.02	0.0433333	0.0333333	1.11548	0.736966	-0.378512	0.100959	0.0977867	0.0860574
81877	Tnxb	0.01	0.02	0.0566667	1	2.5025	1.5025	0.0921288	0.160148	0.118976
22139	Ttr	0.01	0.0633333	0.0366667	2.66297	1.87447	-0.788496	0.151307	0.125475	0.104044
13003	Vcan	71.82	25.1433	12.5733	-1.51421	-2.51402	-0.999809	0.879953	0.932312	0.821174
22370	Vtn	8.62667	0.01	0.01	-9.75266	-9.75266	0	0.941793	0.962506	0.01
240675	Vwa2	1.43667	4.38	8.52	1.60821	2.56813	0.959923	0.71663	0.890691	0.727921
67776	Vwa5a	4.43	14.06	19.8067	1.66622	2.16061	0.49439	0.853515	0.909468	0.672256
27762	Vwa7	0.9	2.49333	7.35	1.47008	3.02975	1.55967	0.589039	0.901109	0.794967
69882	Vwa9	31.11	20.55	13.97	-0.59824	-1.15505	-0.556806	0.727946	0.865237	0.703382
22402	Wisp1	1.22667	9.67667	2.06667	2.97977	0.752562	-2.2272	0.887944	0.471689	0.864062

## Sheet: S8. Col
Supplementary Table 8. Collagen
Name		FPKM			Log2 Ratio			Probability
Gene Id	Symbol	E10.5	E14.5	E16.5	E14.5/10.5	E16.5/10.5	E16.5/14.5	P14.5/10.5	P16.5/10.5	P16.5/14.5
12842	Col1a1	55.82	1141.26	4327.36	4.3537	6.27656	1.92286	0.977972	0.993025	0.910499
12843	Col1a2	121.637	1211.97	3844.4	3.3167	4.98211	1.6654	0.958167	0.986489	0.902411
12824	Col2a1	150.713	44.3767	63.9733	-1.76393	-1.23626	0.527669	0.902156	0.883191	0.73268
12825	Col3a1	227.183	592.577	1457.73	1.38314	2.68179	1.29865	0.880837	0.94379	0.876442
12826	Col4a1	100.237	94.5767	89.43	-0.0838541	-0.16458	-0.0807254	0.262436	0.480215	0.277784
12827	Col4a2	65.0067	80.16	79.3533	0.302295	0.287703	-0.0145917	0.585294	0.639451	0.108865
12830	Col4a5	6.27333	42.73	43.5533	2.76795	2.79548	0.0275338	0.929313	0.936938	0.15494
94216	Col4a6	1.30667	13.31	11.7567	3.34855	3.16952	-0.179031	0.919493	0.928632	0.370596
12839	Col9a1	38.7233	14.6633	75.8067	-1.40099	0.969122	2.37011	0.866161	0.848799	0.924662
12840	Col9a2	8.12333	9.54	19.95	0.231917	1.29624	1.06433	0.366887	0.864509	0.819656
12841	Col9a3	2.91667	19.3633	99.7833	2.73093	5.09641	2.36547	0.913901	0.984561	0.926517
12831	Col5a1	23.3933	324.707	788.03	3.79497	5.07408	1.27911	0.966735	0.987111	0.875038
12832	Col5a2	30.4733	235.307	698.227	2.94892	4.51808	1.56915	0.945118	0.982151	0.891179
12833	Col6a1	7.84333	282.417	796.913	5.17021	6.66681	1.4966	0.986706	0.993665	0.887717
12834	Col6a2	9.75333	284.907	806.443	4.86845	6.36953	1.50108	0.984081	0.993157	0.887717
12835	Col6a3	6.69	230.167	592.233	5.10453	6.46802	1.36349	0.985822	0.993244	0.880247
12836	Col7a1	2.38	91.66	242.843	5.26726	6.67292	1.40566	0.983564	0.993244	0.881077
12837	Col8a1	0.96	88.37	60.2967	6.52438	5.9729	-0.551478	0.988763	0.987295	0.744353
329941	Col8a2	10.6333	192.34	157.04	4.17699	3.88447	-0.292527	0.974104	0.969972	0.601395
12814	Col11a1	16.66	36.8533	115.827	1.14541	2.79751	1.6521	0.844964	0.941757	0.896795
12816	Col12a1	6.65667	167.14	342.367	4.65011	5.6846	1.03449	0.980939	0.991045	0.853015
12818	Col14a1	0.583333	116.513	479	7.64196	9.68149	2.03953	0.992351	0.999238	0.919382
12819	Col15a1	17.99	8.51	0.82	-1.07996	-4.45543	-3.37546	0.810789	0.965109	0.899488
107581	Col16a1	8.3	63.8833	135.42	2.94426	4.02819	1.08393	0.938896	0.972671	0.854684
12821	Col17a1	0.78	83.9967	194.193	6.75071	7.9598	1.20909	0.98899	0.995365	0.867276
12822	Col18a1	70.6133	112.473	49.53	0.67157	-0.511638	-1.18321	0.774986	0.761203	0.862163
237759	Col23a1	25.6533	19.64	16.1433	-0.385351	-0.668208	-0.282856	0.614629	0.784221	0.526084
71355	Col24a1	2.07667	30.0733	106.513	3.85614	5.68062	1.82448	0.95457	0.988793	0.902773
140709	Col26a1	89.96	77.3133	25.6233	-0.218566	-1.81183	-1.59326	0.496368	0.910336	0.891232
373864	Col27a1	9.76	55.0833	80.4267	2.49666	3.04272	0.546058	0.923957	0.949827	0.743152

## Sheet: S9. MR
Supplementary Table 9. Matrix Remodeling
Name		FPKM			Log2 Ratio			Probability
Gene Id	Symbol	E10.5	E14.5	E16.5	E14.5/10.5	E16.5/10.5	E16.5/14.5	P14.5/10.5	P16.5/10.5	P16.5/14.5
11487	Adam10	33.4633	35.6733	33	0.0922649	-0.0201151	-0.11238	0.267258	0.144673	0.323355
11488	Adam11	11.7233	5.08333	3.06333	-1.20554	-1.93621	-0.730672	0.79669	0.881096	0.588627
11490	Adam15	13.3	14.65	27.36	0.139474	1.04064	0.901168	0.300331	0.852838	0.800389
11491	Adam17	20.3033	19.74	16.39	-0.0405946	-0.308901	-0.268306	0.157224	0.600485	0.515029
11492	Adam19	17.6767	37.4733	11.2733	1.08402	-0.648932	-1.73295	0.838471	0.761649	0.890013
110751	Adam33	0.546667	31.82	66.6733	5.86313	6.9303	1.06718	0.97869	0.989766	0.8486
11502	Adam9	12.76	10.7167	11.5533	-0.251772	-0.143319	0.108453	0.421918	0.349631	0.258596
11504	Adamts1	14.22	5.75	4.74	-1.30629	-1.58496	-0.278675	0.820976	0.87597	0.368671
224697	Adamts10	32.35	41.8333	44.4967	0.370887	0.459932	0.0890443	0.626138	0.732769	0.289713
239337	Adamts12	2.22333	12.1367	14.03	2.44858	2.65772	0.209143	0.883918	0.918353	0.41419
235130	Adamts15	7.50333	2.41667	0.34	-1.63451	-4.46392	-2.82941	0.798432	0.93473	0.714517
208936	Adamts18	1.35333	11.02	3.86	3.02554	1.51208	-1.51345	0.900739	0.74204	0.82649
240322	Adamts19	7.84333	1.41	0.24	-2.47577	-5.03036	-2.55459	0.853077	0.943738	0.585033
216725	Adamts2	2.58	5.85333	14.84	1.18189	2.52405	1.34216	0.705944	0.913254	0.832556
240913	Adamts4	6.52333	2.83667	3.71333	-1.20141	-0.812895	0.388518	0.726651	0.702776	0.377872
108154	Adamts6	6.85	6.66333	2.37667	-0.0398599	-1.52716	-1.4873	0.127704	0.817903	0.77698
108153	Adamts7	9.46	9.00333	8.43333	-0.0713809	-0.165737	-0.0943563	0.177703	0.355616	0.215329
101401	Adamts9	6.93	1.50667	4.31	-2.2015	-0.685167	1.51633	0.82635	0.674824	0.715965
12333	Capn1	3.8	14.16	36.4733	1.89775	3.26277	1.36502	0.864244	0.949626	0.864344
23830	Capn10	13.06	11.08	8.94333	-0.237197	-0.54627	-0.309073	0.411608	0.701838	0.48898
60594	Capn12	7.15333	8.51	11.5767	0.250543	0.694532	0.443989	0.371981	0.739402	0.590366
12334	Capn2	47.6967	48.72	62.53	0.0306257	0.39066	0.360034	0.150476	0.705851	0.646428
12337	Capn5	3.38333	5.34	13.6867	0.658394	2.01625	1.35786	0.549578	0.896018	0.82943
12338	Capn6	45.47	79.8033	33.48	0.811534	-0.441615	-1.25315	0.802773	0.724638	0.865289
12339	Capn7	13.8533	21.0367	21.4233	0.602673	0.62895	0.0262768	0.70653	0.766635	0.142843
12336	Capns1	106.873	130.017	183.35	0.282795	0.778698	0.495904	0.571641	0.830196	0.730605
19025	Ctsa	34.44	45.6567	56.0267	0.40674	0.702029	0.295288	0.653539	0.808676	0.596733
13030	Ctsb	53.8733	63.8433	72.4767	0.244965	0.427945	0.182981	0.515788	0.728423	0.460433
13033	Ctsd	84.4367	128.73	174.79	0.608407	1.04968	0.441274	0.759242	0.870503	0.703717
56464	Ctsf	9.24333	11.3533	25.5033	0.296631	1.4642	1.16757	0.45464	0.880159	0.840309
13036	Ctsh	2	45.8833	104.857	4.5199	5.71227	1.19238	0.972012	0.988942	0.862331
13038	Ctsk	4.22667	121.053	222.857	4.83998	5.72045	0.880473	0.981236	0.990843	0.824106
13039	CtsL	67.1067	249.21	371.497	1.89283	2.46882	0.575987	0.90795	0.936684	0.764547
64138	CtsZ	44.9833	55.9367	50.6167	0.314404	0.170222	-0.144182	0.586431	0.483816	0.390358
50701	Elane	0.0466667	6.60667	0.13	7.14539	1.47805	-5.66734	0.916063	0.177234	0.918137
18550	Furin	10	24.0667	25.52	1.26704	1.35163	0.084592	0.844378	0.874516	0.254517
17385	Mmp11	22.8667	40.15	35.3833	0.812154	0.629824	-0.18233	0.791614	0.784677	0.446172
17387	Mmp14	52.4233	98.0367	123.567	0.903112	1.23701	0.333896	0.819112	0.882463	0.633007
17390	Mmp2	61.6567	144.977	159.217	1.23349	1.36866	0.135171	0.86694	0.890349	0.400804
67622	Mxra7	14.01	46.9767	51.5233	1.74549	1.87877	0.133282	0.893475	0.908627	0.370278
74761	Mxra8	17.28	17.4467	54.4433	0.0138482	1.65565	1.6418	0.101834	0.9033	0.890799
18822	Plod1	17.4	31.23	74.9	0.843845	2.10588	1.26203	0.789339	0.921727	0.865457
26432	Plod2	30.19	14.46	16.3067	-1.062	-0.888609	0.173394	0.830752	0.827848	0.378155
76453	Prss23	14.3967	45.3233	33.2433	1.65452	1.20733	-0.447189	0.88874	0.870091	0.69079
20248	Serpinb3a	0.05	8.66	67.6133	7.4363	10.4012	2.96487	0.937452	0.995663	0.939929
20724	Serpinb5	0.02	2.04	29.5667	6.67243	10.5298	3.85733	0.736479	0.990607	0.955099
20719	Serpinb6a	22.7633	44.9467	41.82	0.981502	0.877481	-0.104021	0.821589	0.832405	0.310446
20720	Serpine2	64.22	26.2067	13.56	-1.29309	-2.24367	-0.950577	0.865181	0.922883	0.805784
20317	Serpinf1	70.0467	92.1167	189.013	0.395146	1.4321	1.03695	0.663884	0.893486	0.852009
12258	Serping1	8.57333	13.4533	27.3433	0.650036	1.67326	1.02323	0.685281	0.896395	0.826269
12406	Serpinh1	526.033	842.907	1286.12	0.680219	1.2898	0.609577	0.784989	0.888763	0.774561
21857	Timp1	7.85667	2.96	2.88	-1.40832	-1.44785	-0.0395284	0.777454	0.825255	0.107117
21858	Timp2	36.9467	63.26	78.8533	0.775849	1.09373	0.317878	0.793907	0.87003	0.620194
21859	Timp3	23.5033	9.49333	10.6967	-1.30788	-1.1357	0.172175	0.846373	0.857727	0.336521

## Sheet: S10. ECM-R
Supplementary Table 10. Extracellular Matrix Receptor
Name		FPKM			Log2 Ratio			Probability
Gene Id	Symbol	E10.5	E14.5	E16.5	E14.5/10.5	E16.5/10.5	E16.5/14.5	P14.5/10.5	P16.5/10.5	P16.5/14.5
12505	Cd44	1.52667	3.63333	15.5867	1.25091	3.35186	2.10095	0.633734	0.94075	0.88543
13138	Dag1	27.12	76.08	68.8267	1.48816	1.34361	-0.14455	0.87928	0.885074	0.395382
12305	Ddr1	15.35	75.9133	114.02	2.30611	2.89298	0.586862	0.917831	0.946752	0.761289
18214	Ddr2	34.1633	57.2033	59.41	0.74365	0.798257	0.0546066	0.78442	0.825824	0.20611
243816	Gpiv	0.3	0.2	0.01	-0.584963	-4.90689	-4.32193	0.15781	0.39827	0.301863
109700	Itga1	1.33	0.686667	0.206667	-0.953744	-2.68605	-1.7323	0.378929	0.627026	0.38438
213119	Itga10	2.13667	1.80333	2.01	-0.244696	-0.0881664	0.156529	0.211449	0.14909	0.169227
319480	Itga11	2.82667	16.3767	18.6633	2.53447	2.72303	0.188565	0.900056	0.926467	0.415868
16398	Itga2	1.03667	4.39333	4.62667	2.08336	2.15802	0.0746572	0.757885	0.820987	0.150932
16399	Itga2b	3.50333	2.33667	2.55	-0.584276	-0.458231	0.126045	0.443788	0.449565	0.162658
16400	Itga3	8.06	33.9767	38.6433	2.07569	2.26137	0.185675	0.904712	0.92015	0.458693
16401	Itga4	10.7633	4.50667	3.34	-1.25599	-1.6882	-0.432213	0.795342	0.867673	0.434861
16402	Itga5	23.7667	22.1167	16.07	-0.103806	-0.56457	-0.460764	0.270409	0.749172	0.664768
16403	Itga6	15.2367	13.1	19.54	-0.217981	0.358883	0.576864	0.407014	0.636954	0.709925
16404	Itga7	1.40667	2.61333	3.45333	0.893611	1.29571	0.402098	0.489769	0.698263	0.37253
241226	Itga8	5.71667	1.20333	0.58	-2.24814	-3.30105	-1.05291	0.804217	0.888763	0.401033
104099	Itga9	16.8567	5.64	1.54	-1.57955	-3.45232	-1.87276	0.857882	0.942861	0.79147
381924	ItgaD	0.01	0.01	0.0166667	0.01	0.736966	0.736966	0.01	0.0977867	0.0865077
16407	ItgaE	0.296667	0.21	0.08	-0.498454	-1.89077	-1.39232	0.147325	0.296409	0.197545
16408	ItgaL	0.55	0.533333	0.266667	-0.0443941	-1.04439	-1	0.0905622	0.308843	0.271382
16409	ItgaM	0.92	1.62	0.663333	0.816288	-0.4719	-1.28819	0.384618	0.255358	0.498269
16410	ItgaV	8.84333	17.54	19.0667	0.987987	1.10839	0.120404	0.787518	0.848694	0.311091
16411	ItgaX	0.0166667	0.0333333	0.0166667	1	0	-1	0.100959	0.0846696	0.0975541
16412	Itgb1	91.0767	126.853	120.777	0.478008	0.407188	-0.0708197	0.709077	0.722438	0.256698
16414	Itgb2	0.84	1.78333	0.406667	1.08612	-1.04654	-2.13266	0.465615	0.377241	0.60966
16416	Itgb3	3.78333	3.21	4.09667	-0.237085	0.114793	0.351877	0.262769	0.20494	0.370252
192897	Itgb4	0.35	21.52	57.56	5.94218	7.36157	1.41939	0.972205	0.989634	0.873448
16419	Itgb5	55.3267	62.2333	62.6633	0.169713	0.179647	0.00993399	0.418076	0.50503	0.107338
16420	Itgb6	0.08	0.413333	0.33	2.36923	2.04439	-0.32484	0.334445	0.322345	0.132857
16421	Itgb7	0.453333	1.83	2.03333	2.0132	2.1652	0.152003	0.588103	0.684621	0.164636
320910	Itgb8	2.08	0.836667	0.413333	-1.31386	-2.33121	-1.01735	0.531847	0.703284	0.333077
15529	Sdc2	16.6867	106.767	66.5467	2.67769	1.99567	-0.682023	0.935465	0.919396	0.784185
20970	Sdc3	28.7733	28.9867	27.88	0.0106571	-0.0455018	-0.0561589	0.103357	0.215201	0.21328
20971	Sdc4	7.46667	24.0267	38.5333	1.6861	2.36757	0.68147	0.877704	0.927352	0.768892

[truncated: 4 more sheets: S11. CJ, S12. ED, S13. CC, S14. NV]
